# Supplementary material for: Urban Diets Linked to Gut Microbiome and Metabolome Alterations in Children: A Comparative Cross-Sectional Study in Thailand
Source: Front Microbiol. 2018 Jun 22;9:1345. doi: 10.3389/fmicb.2018.01345 (PMC6024022; doi:10.3389/fmicb.2018.01345)
Supplement: Supplementary file 1 [file Table_1.XLSX]

## Sheet: Sheet1
Supplementary Table S1. Characteristics of participants in this study.
Subject ID	City of residence	Age (y)	Gender	Height (m)	Weight (kg)	BMI (kg/m2)
BK301	Bangkok	10	ND	ND	ND	ND
BK303	Bangkok	11	Male	1.4	30	15.3061
BK304	Bangkok	10	Female	ND	ND	ND
BK305	Bangkok	11	Male	1.26	26.4	16.6289
BK306	Bangkok	11	Male	1.62	65	24.7676
BK307	Bangkok	11	Male	1.51	52	22.806
BK308	Bangkok	10	Female	1.48	52.5	23.9682
BK309	Bangkok	11	Female	1.64	57.8	21.4902
BK310	Bangkok	11	Male	1.49	59	26.5754
BK311	Bangkok	11	Male	1.4	30	15.3061
BK312	Bangkok	11	Male	1.46	49	22.9874
BK313	Bangkok	11	Male	ND	ND	ND
BK314	Bangkok	10	Male	1.36	35	18.923
BK315	Bangkok	11	Male	1.45	48	22.83
BK316	Bangkok	10	Male	1.53	42.6	18.1981
BK317	Bangkok	9	Male	1.3	45	26.6272
BK319	Bangkok	9	Male	ND	ND	ND
BR301	Buriram	9	Female	1.38	36	18.9036
BR302	Buriram	10	Male	1.39	33	17.0799
BR303	Buriram	9	Female	1.44	38	18.3256
BR304	Buriram	10	Male	1.44	36	17.3611
BR305	Buriram	10	Female	ND	ND	ND
BR306	Buriram	9	Male	1.24	25	16.2591
BR307	Buriram	10	Female	1.46	37	17.3579
BR308	Buriram	9	Male	1.33	28	15.829
BR309	Buriram	10	Male	1.37	33	17.5822
BR310	Buriram	10	Female	1.45	32	15.22
BR311	Buriram	10	Male	1.41	46	23.1377
BR313	Buriram	9	Female	1.31	24	13.9852
BR314	Buriram	11	Male	ND	ND	ND
BR315	Buriram	10	Female	1.42	42	20.8292
BR316	Buriram	10	Female	1.44	31	14.9498
BR317	Buriram	10	Female	1.385	38	19.81
BR318	Buriram	11	Female	1.49	52	23.4224
BR319	Buriram	10	Male	1.52	48	20.7756
BR320	Buriram	10	Male	1.39	29	15.0096
BR321	Buriram	11	Female	1.42	32	15.8699
BR322	Buriram	9	Female	1.45	45	21.4031
BR323	Buriram	9	Male	1.32	31	17.7916
BR324	Buriram	9	Male	1.27	25	15.5
BR325	Buriram	10	Female	1.33	24	13.5678
BR326	Buriram	10	Female	1.42	30	14.878
BR327	Buriram	10	Male	ND	38	ND
BR328	Buriram	9	Female	1.29	21	12.6194
BR329	Buriram	10	Female	1.52	40	17.313
