# Supplementary material for: Urban Diets Linked to Gut Microbiome and Metabolome Alterations in Children: A Comparative Cross-Sectional Study in Thailand
Source: Front Microbiol. 2018 Jun 22;9:1345. doi: 10.3389/fmicb.2018.01345 (PMC6024022; doi:10.3389/fmicb.2018.01345)
Supplement: Supplementary file 2 [file Table_2.XLSX]

## Sheet: Supplementary Table S2-1
Supplementary Table S2-1. Summary of the 1-week diets of children in Bangkok and Buriram
	BK (n=15)				BR (n=26)				BK vs BR
Food group	Prevalence (%)	Frequency (times/week)	energy (kcal/day)		Prevalence (%)	Frequency (times/week)	energy (kcal/day)		Wilcoxon rank-sum test for energy
		mean	mean1	std		mean	mean2	std	p3
1. Carbohydrate-based diet
1.1 Rice
a) Steamed rice	100	6.26667	140.844	77.3659	100	10.2	207.1	93.0822	0.0164893
b) Rice porridge	66.6667	1.06667	24.9435	27.3158	30.7692	0.666667	13.5818	28.6071	0.0540627
c) Steamed glutinous rice	33.3333	0.4	13.0857	20.6903	73.0769	2.25926	101.364	115.864	0.00512621
d) Single dish (fried rice, rice cooked in chicken broth, rice + stir fried chicken with vegaetable)	66.6667	2.6	94.3749	89.1255	61.5385	0.962963	40.5238	51.5229	0.0648538
1.1 subtotal			273.248	96.5			362.569	133.477	0.028118
1.2 Noodle
a) Rice noolde	80	1.73333	47.9387	31.7852	84.6154	1.8	48.0296	40.3231	0.692802
b) Wheat noodle	60	1.13333	30.7402	33.9788	38.4615	0.518519	15.6911	28.8232	0.108451
c) Mungbean noodle	33.3333	0.466667	9.03707	15.5222	38.4615	0.666667	14.9998	26.4126	0.647716
d) Fermented rice noodle (khanomjeen)	46.6667	0.466667	10.4234	14.0211	11.5385	0.2	1.91341	5.61973	0.01129
e) Instant noodle	40	0.466667	8.57675	11.7021	30.7692	0.740741	11.7953	20.3137	0.923263
1.2 subtotal			106.716	52.8			92.4292	54.1387	0.191651
1.3 Bread
a) White bread	26.6667	0.6	9.55826	24.0913	19.2308	0.259259	4.2784	10.5006	0.562323
b) sandwish, hotdog, roll, cake, biscuits, pizza	66.6667	1.86667	55.6497	63.7961	15.3846	0.222222	8.21749	32.5522	0.000649872
1.3 subtotal			65.208	83			12.4959	33.5	0.00300344
1. total			445.2	142.6			467.495	166.6	0.678372
2. Protein-based diet
2.1Egg (boild/fried)	93.3333	1.93333	52.5933	38.1622	92.3077	4.1	84.1607	67.8088	0.0272882
2.2 Soybean curd with egg	13.3333	0.133333	2.4244	6.57085	42.3077	0.481481	1.76786	2.2914	0.139148
2.3 Pork (fried/boiled/roasted/salad with herbs)	93.3333	2.73333	87.4613	70.3192	100	5.9	126.765	86.3466	0.0179241
2.4 Chicken/duck (fried/boiled/roasted/soup/curry/salad with herbs)	80	3.46667	150.001	147.311	88.4615	2.5	82.5272	64.1055	0.0244265
2.5 Fish (fried/boiled/curry/salad with herbs)	40	1.46667	35.5764	52.4745	69.2308	1.5	31.3709	48.9001	0.72551
2.6 Beef (fried/grilled/soup)	6.66667	0.0666667	2.35714	9.12918	3.84615	0.111111	0.0991758	0.505699	0.976092
2.7 Seafood : shrimp/prawn/squid (steamed, grilled)	33.3333	0.466667	5.35358	11.4833	23.0769	0.296296	4.68687	10.4842	0.455646
2.8 Process meat (sausage/bologna/ham/meatball/surimi from chicken, pork and fish)	100	3.73333	112.655	63.5303	84.6154	1.96296	29.6147	28.5778	2.30846e-06
2. total			448.422	210.82			360.992	143.546	0.000163697
3. Vegatbles and fruts
3.1 Vegetable (stir fried vegetable/vegetable based soup or curry)	40	1.46667	12.1693	18.7799	96.2963	6	78.9494	60.7773	1.0429e-05
3.2 Fruit (fresh fruit/papaya or mango salad)	40	0.8	13.3526	25.3432	55.5556	2.25926	24.9746	36.7103	0.249562
3. total			25.5219	26.9969			103.924	78.0503	0.000134418
4. Soup	73.3333	1.46667	9.05927	11.0667	65.3846	1.2	6.69426	7.78286	0.725411
5. Berverage
5.1 Cow milk	93.3333	3.6	89.4671	75.7824	53.8462	2.3	50.639	64.712	0.0165725
5.2 Soybean milk	0	0	0	0	3.84615	0.0740741	1.73077	8.82523	0.478376
5.3 Chocolate/cocoa	46.6667	0.8	18.3078	41.6187	3.84615	0.04	1.26374	6.44382	0.00152876
5.4 Fruit juice	80	1.73333	26.9714	29.8054	23.0769	0.296296	4.34549	8.66465	0.0042547
5.5 Soft drink	53.3333	1.8	39.5236	48.4329	34.6154	0.8	15.6054	29.7737	0.0925904
5.6 Drinking yogurt/yogurt	13.3333	0.333333	3.57544	11.4863	11.5385	0.481481	9.84533	35.8293	0.962025
5.7 Tea/green tea	13.3333	0.266667	3.08146	9.52288	3.84615	0.04	0.549451	2.80166	0.20554
5. total			180.927	125.137			83.9791	98.4302	0.00934202
6. Snack
6.1 Potato chip/corn chip/shrimp chip	33.3333	0.533333	6.32041	12.0499	38.4615	1.03704	10.5471	16.6488	0.626915
6.2 Ice cream	40	0.466667	3.62971	5.22632	3.84615	0.0740741	0.184615	0.941357	0.000979115
6.3 others (dessert/pancake/Jellies)	53.3333	1	21.4257	33.55	38.4615	0.666667	11.9471	21.6316	0.317761
6. total			31.3758	36.3704			22.6789	30.608	0.35251
7. Seasoning
1. Chili Paste	13.3333	0.133333	3.77417	10.1421	30.7692	0.666667	8.45017	17.2455	0.235863
2. Spread (for bread)	6.66667	0.2	1.09771	4.25143	11.5385	0.111111	0.408668	1.3466	0.693368
3. Others	26.6667	0.533333	3.67752	12.8153	19.2308	0.333333	1.98369	5.58097	0.667366
7. total			8.5494	15.5289			10.8425	18.0544	0.633189
Total energy			1195.09	352.458			1075.7	242.7	0.245
aRed letter indicates statistically higher in children in Bangkok.
bRed letter indicates statistically higher in children in Buriram.
cRed letter indicates statistically different between children in Bangkok and Buriram (p < 0.05 in Wilcoxon rank-sum test).

## Sheet: Supplementary Table S2-2 
Supplementary Table S2-2. Summary of the fat consumption in the 1-week diets of children in Bangkok and Buriram
	BK (n=15)		BR (n=26)		BK vs BR
Food group	fat intake (g/day)		fat intake(g/day)		Wilcoxon rank-sum test for energy
	mean	std	mean	std	p3
1. Carbohydrate-based diet
1.1 Rice
a) Steamed rice	0.317694	0.17451	0.467143	0.20996	0.0164893
b) Rice porridge	0.790162	0.838902	0.289225	0.693554	0.0116145
c) Steamed glutinous rice	0.0171429	0.0271052	0.132791	0.151787	0.00512621
d) Single dish (fried rice, rice cooked in chicken broth, rice + stir fried chicken with vegaetable)	3.36434	3.05387	1.49766	1.95452	0.0689875
subtotal	4.48934	3.64417	2.38682	2.12711	0.114086
1.2 Noodle
a) Rice noolde	1.59258	1.01183	1.36827	1.72028	0.160579
b) Wheat noodle	1.65891	1.96818	0.755746	1.5743	0.0960926
c) Mungbean noodle	0.110116	0.397052	0.303631	0.860325	0.670527
d) Fermented rice noodle (khanomjeen)	0.217251	0.533351	0.0291516	0.130443	0.0152756
e) Instant noodle	0.153778	0.229368	0.254492	0.438282	0.974386
subtotal	3.73263	2.22532	2.71129	1.98391	0.0521961
1.3 Bread
a) White bread	0.139117	0.35064	0.0622705	0.152833	0.562323
b) sandwish, hotdog, roll, cake, biscuits, pizza	2.67019	3.15248	0.395288	1.6035	0.000649872
subtotal	2.8093	3.41099	0.457559	1.59948	0.00121306
1. total	11.0313	5.66676	5.55567	4.63221	0.000273779
2. Protein-based diet
2.1Egg (boild/fried)	4.38624	3.1827	6.7412	5.57738	0.266761
2.2 Soybean curd with egg	0.159923	0.45496	0.0932143	0.12082	0.137087
2.3 Pork (fried/boiled/roasted/salad with herbs)	4.90413	4.10137	6.59388	4.48074	0.180293
2.4 Chicken/duck (fried/boiled/roasted/soup/curry/salad with herbs)	8.80515	9.32237	4.85081	3.58679	0.315758
2.5 Fish (fried/boiled/curry/salad with herbs)	2.26312	3.17355	1.75229	2.90778	0.613111
2.6 Beef (fried/grilled/soup)	0.0810857	0.314044	0.154339	0.778986	0.928361
2.7 Seafood : shrimp/prawn/squid (steamed, grilled)	0.102548	0.219529	0.0462214	0.104249	0.476844
2.8 Process meat (sausage/bologna/ham/meatball/surimi from chicken, pork and fish)	7.70821	4.52992	1.78123	1.6883	8.17471e-05
2. total	28.4104	13.5176	22.0132	8.39749	0.191651
3. Vegetables and fruits
3.1 Vegetable (stir fried vegetable/vegetable based soup or curry)	0.280154	0.458176	3.64937	3.34297	2.86616e-06
3.2 Fruit (fresh fruit/papaya or mango salad)	0.137587	0.279966	0.157524	0.389715	0.403821
3. total	0.417741	0.455953	3.80689	3.4803	1.14982e-05
4. Soup	0.382111	0.492515	0.316813	0.368332	0.789516
5. Berverage
5.1 Cow milk	3.49921	2.76052	1.74304	2.22745	0.0165725
5.2 Soybean milk	0	0	0.0879121	0.448265	0.478376
5.3 Chocolate/cocoa	0.468993	1.16843	0.0384615	0.196116	0.00152876
5.4 Fruit juice	0.0361905	0.039629	0.0120879	0.0344502	0.0042547
5.6 Drinking yogurt/yogurt	0.0211296	0.0787281	0.17793	0.633489	0.962025
5.7 Tea/green tea	6.03429e-05	0.000233707	0	0	0.20554
5. total	4.02558	2.88953	2.05943	2.58138	0.00934202
6. Snack
6.1 Potato chip/corn chip/shrimp chip	0.363616	0.719126	0.545577	0.856639	0.649315
6.2 Ice cream	0.110476	0.219064	0.00923077	0.0326096	0.011367
6.3 others (dessert/pancake/Jellies)	0.859224	1.771	0.286809	0.567004	0.458351
6. total	1.33332	1.87788	0.841616	1.16437	0.381995
7. Seasoning
7.1. Chili Paste	0.0583124	0.19262	0.245087	0.781584	0.250362
7.2. Spread (for bread)	0.028819	0.111616	0.000502381	0.00168866	0.693368
7.3. Others	0.142216	0.548233	0.0422414	0.203271	0.523228
7. total	0.229347	0.565655	0.287831	0.796313	0.915618
ALL total	47.9307	17.0544	35.3835	8.53335	0.00934989
aRed letter indicates statistically higher in children in Bangkok.
bRed letter indicates statistically higher in children in Buriram.
cRed letter indicates statistically different between children in Bangkok and Buriram (p < 0.05 in Wilcoxon rank-sum test).

## Sheet: Supplementary Table S2-3
Supplementary Table S2-3. Summary of daily nutrient intake in children in Bangkok and Buriram.
	Bangkok (n=15)			Buriram (n=26)			p*
Energy (kcal)	1195.09	±	352.458	1075.71	±	242.739	0.193176
Carbohydrate (g)	130.94	±	41.6365	131.385	±	42.1258	0.599365
Sugar (g)	37.3983	±	21.937	21.6312	±	18.596	0.0112671	*
Protein (g)	61.2469	±	23.4746	56.9365	±	15.429	0.581636
Animal protein (g)	47.0542	±	22.8696	43.6886	±	15.4827	0.928609
Plant protein (g)	8.83488	±	4.34188	10.155	±	3.9032	0.285965
Fat (g)	47.9307	±	17.0544	35.3835	±	8.53335	0.0226466	*
Saturated fat (g)	16.8735	±	24.1771	9.5521	±	2.72789	0.027451	*
Cholesterol (mg)	266.258	±	118.56	284.254	±	108.771	1
Ca (mg)	384.479	±	179.004	303.653	±	157.795	0.263168
P (mg)	625.561	±	240.108	578.23	±	145.555	0.195292
Fe (mg)	7.19401	±	3.43014	8.10176	±	2.76761	0.755928
Fe (animal) (mg)	4.40441	±	2.36051	5.14415	±	2.04845	0.534162
Fe (plant( (mg)	19.5969	±	70.9643	2.6051	±	1.46553	0.429509
K (mg)	1120.61	±	337.173	1092.52	±	315.729	0.691363
Na (mg)	2014.39	±	1071.01	2264.41	±	1023.02	0.948974
Cu (mg)	0.579225	±	0.752118	0.48208	±	0.168428	0.559718
Mg (mg)	23.9146	±	20.64	18.398	±	11.5977	0.218574
Se (mcg)	37.529	±	16.9872	42.263	±	15.8172	0.748894
Zn (mg)	13.9261	±	39.6247	4.15447	±	1.15931	0.484337
Vitamin A (RAE)	315.651	±	170.529	467.305	±	301.296	0.111856
Retinol (μg)	310.585	±	207.416	390.11	±	289.165	0.564149
Beta-carotene (μg)	382.497	±	294.888	903.106	±	752.099	0.0178445	*
Vitamin B1 (mg)	1.13836	±	0.757366	1.23493	±	0.700931	0.716854
Vitamin B2 (mg)	1.00359	±	0.418316	0.831843	±	0.294713	0.223423
Vitamin B6 (mg)	0.594712	±	0.286946	0.627354	±	0.294372	0.825681
Vitamin B12 (μg)	2.87822	±	5.7884	1.86324	±	1.12056	0.876493
Vitamin C (mg)	28.6861	±	25.7805	20.7934	±	12.7779	0.635522
Niacin (mg)	13.2058	±	5.40926	11.8518	±	4.69874	0.274409
Vitamin E (μg)	1.69317	±	1.45573	1.65934	±	1.13157	0.876498
FBC (g)	0.308218	±	0.395694	0.298705	±	0.305906	0.687902
FBD (g)	3.55661	±	1.65843	4.01315	±	2.12523	0.876498
PHYT (mg)	4.77931	±	3.79497	6.36089	±	3.99765	0.452564
Ash (g)	29.9938	±	74.3086	11.7007	±	4.30148	0.433871
Water (g)	585.595	±	137.348	557.034	±	152.11	0.231327
*Asterisk indicates statistical significance (p < 0.05 in Wilcoxon rank-sum test)
