# Supplementary material for: Urban Diets Linked to Gut Microbiome and Metabolome Alterations in Children: A Comparative Cross-Sectional Study in Thailand
Source: Front Microbiol. 2018 Jun 22;9:1345. doi: 10.3389/fmicb.2018.01345 (PMC6024022; doi:10.3389/fmicb.2018.01345)
Supplement: Supplementary file 3 [file Table_3.XLSX]

## Sheet: Table S3-1
	Table S3-1. OTU table of 16S rRNA genes amplified from fecal sampples of Bangkok and Burirum children (rarified at 5,000 reads per sample).
OTU No.	Taxonomy	Bangkok		Burirum		Wilcoxon rank-sum test		OTU No.	BK301	BK303	BK304	BK305	BK306	BK307	BK308	BK309	BK310	BK311	BK312	BK313	BK314	BK315	BK316	BK317	BK319	BR301	BR302	BR303	BR304	BR305	BR306	BR307	BR308	BR309	BR310	BR311	BR313	BR314	BR315	BR316	BR317	BR318	BR319	BR320	BR321	BR322	BR323	BR324	BR325
		Mean	sd	Mean	sd	p	q
Out1	k__Bacteria; p__Bacteroidetes; c__Bacteroidia; o__Bacteroidales; f__Bacteroidaceae; g__Bacteroides	367	674.203	423.714	623.313	0.916062	0.964785	Out1	45	8	52	2736	563	307	267	513	348	52	0	1	68	0	1080	176	23	234	1	64	2171	179	484	8	103	34	692	10	1206	6	1179	46	2	799	34	0	5	1841	54	0	124
Out10	k__Bacteria; p__Actinobacteria; c__Actinobacteria; o__Bifidobacteriales; f__Bifidobacteriaceae; g__Bifidobacterium	15.2941	47.0356	75.25	299.493	0.226009	0.61273	Out10	0	14	21	2	0	17	196	0	1	0	0	3	0	3	0	0	3	12	0	0	32	128	58	62	41	1596	0	0	0	2	2	1	12	3	40	0	4	0	0	23	2
Out100	k__Bacteria; p__Firmicutes; c__Clostridia; o__Clostridiales; f__Ruminococcaceae; g__Faecalibacterium; s__Faecalibacterium_prausnitzii	2.82353	5.07734	8.14286	15.4865	0.193459	0.599791	Out100	0	18	12	0	2	7	0	0	0	1	0	0	4	0	3	0	1	0	0	8	1	4	0	4	49	4	4	22	0	0	12	5	0	25	5	2	0	0	3	0	11
Out101	k__Bacteria; p__Firmicutes; c__Clostridia; o__Clostridiales; f__Lachnospiraceae	0.117647	0.485071	7.07143	22.7139	0.0394971	0.472433	Out101	0	0	0	0	0	0	0	2	0	0	0	0	0	0	0	0	0	0	0	0	0	0	0	0	0	0	0	0	0	3	52	0	0	1	0	11	0	0	5	1	2
Out103	k__Bacteria; p__Proteobacteria; c__Gammaproteobacteria; o__Pasteurellales; f__Pasteurellaceae; g__Haemophilus; s__Haemophilus_parainfluenzae	4.41176	12.6642	2.32143	3.11571	0.806738	0.910546	Out103	0	3	1	0	1	1	0	0	53	0	1	0	0	4	1	7	3	2	6	2	3	0	1	0	11	0	0	2	0	1	0	1	1	0	9	0	0	2	0	7	0
Out104	k__Bacteria; p__Firmicutes; c__Clostridia; o__Clostridiales	0.117647	0.485071	3.39286	16.2329	0.553365	0.766967	Out104	0	0	0	0	0	0	0	0	0	0	0	0	0	0	2	0	0	0	0	0	0	0	5	0	0	0	0	0	0	0	0	0	0	0	0	0	0	0	0	0	4
Out106	k__Bacteria; p__Proteobacteria; c__Gammaproteobacteria; o__Enterobacteriales; f__Enterobacteriaceae	1.82353	6.7568	0.821429	2.24522	0.71691	0.876986	Out106	0	0	1	0	0	0	0	0	0	1	0	1	0	0	0	28	0	0	0	2	0	0	0	0	0	11	0	0	1	0	0	5	0	0	0	0	1	1	1	0	0
Out107	k__Bacteria; p__Bacteroidetes; c__Bacteroidia; o__Bacteroidales; f__Porphyromonadaceae; g__Barnesiella; s__Barnesiella_intestinihominis	14.8824	39.2474	2.64286	5.47867	0.117766	0.560529	Out107	0	6	1	1	0	9	0	12	0	1	0	160	12	1	49	0	1	0	0	0	11	2	1	0	0	14	7	0	0	1	4	4	0	24	0	0	0	0	0	1	0
Out108	k__Bacteria; p__Firmicutes; c__Clostridia; o__Clostridiales; f__Lachnospiraceae; g__Lachnospiracea_incertae_sedis; s__Eubacterium_hallii	4.17647	4.33352	7.5	7.57432	0.156692	0.599791	Out108	0	1	8	9	8	4	0	0	5	7	0	0	6	8	14	0	1	0	5	12	2	24	16	5	13	8	23	3	0	0	7	28	5	1	6	0	2	10	5	10	2
Out109	k__Bacteria; p__Firmicutes; c__Clostridia; o__Clostridiales; f__Lachnospiraceae	7.35294	12.7227	9.17857	26.1436	0.883793	0.954534	Out109	20	1	49	0	0	9	10	20	0	10	0	0	0	1	0	0	5	0	0	9	9	6	0	0	13	2	0	8	0	0	3	140	0	1	12	0	0	2	5	1	11
Out11	k__Bacteria; p__Firmicutes; c__Clostridia; o__Clostridiales; f__Lachnospiraceae; g__Lachnospiracea_incertae_sedis; s__Eubacterium_rectale	64	61.176	134.429	164.572	0.0963757	0.560529	Out11	78	1	207	0	161	121	110	49	39	57	0	0	108	9	22	46	80	372	226	173	137	7	232	88	276	82	18	48	1	23	154	25	1	18	131	152	6	27	106	77	121
Out110	k__Bacteria; p__Firmicutes; c__Clostridia; o__Clostridiales; f__Lachnospiraceae; g__Lachnospiracea_incertae_sedis; s__Eubacterium_hallii	11.9412	19.2596	10.9286	23.1308	0.55036	0.766261	Out110	0	0	15	65	13	24	0	0	43	0	0	0	1	0	36	3	3	0	2	8	4	108	3	2	1	59	0	3	0	0	7	39	0	5	1	5	5	3	0	20	1
Out111	k__Bacteria; p__Bacteroidetes; c__Bacteroidia; o__Bacteroidales; f__Prevotellaceae; g__Prevotella	3.05882	9.2498	68.8214	152.833	0.194415	0.599791	Out111	0	0	0	0	0	0	0	38	0	2	0	0	4	8	0	0	0	7	199	306	0	643	0	8	0	0	0	249	0	0	0	15	0	0	0	372	126	0	0	1	0
Out112	k__Bacteria; p__Firmicutes; c__Clostridia; o__Clostridiales; f__Lachnospiraceae	8.70588	18.8307	4.28571	5.41505	0.548502	0.76541	Out112	2	0	0	7	8	1	54	0	62	2	0	0	0	4	0	8	0	6	3	0	1	1	7	2	11	6	0	1	0	0	8	6	0	1	0	2	1	22	5	0	14
Out113	k__Bacteria; p__Firmicutes; c__Clostridia; o__Clostridiales	3.58824	6.38415	7.78571	22.6067	0.79732	0.904371	Out113	0	0	6	0	0	9	0	22	0	13	0	0	0	0	1	0	10	0	0	9	0	0	0	34	0	11	1	0	0	0	6	0	0	114	0	0	0	0	12	0	0
Out114	k__Bacteria; p__Firmicutes; c__Negativicutes; o__Selenomonadales; f__Acidaminococcaceae	0	0	2.46429	13.0398	0.46334	0.677717	Out114	0	0	0	0	0	0	0	0	0	0	0	0	0	0	0	0	0	0	0	0	0	0	0	0	0	0	0	0	0	0	0	0	0	0	0	0	0	0	0	0	0
Out116	k__Bacteria; p__Firmicutes; c__Negativicutes; o__Selenomonadales; f__Acidaminococcaceae; g__Phascolarctobacterium; s__Phascolarctobacterium_succinatutens	5.58824	14.4916	3.03571	12.7177	0.313363	0.661185	Out116	0	0	0	0	0	0	0	0	0	53	31	0	0	0	0	11	0	0	0	0	0	0	0	0	0	0	0	0	0	0	0	0	0	0	0	0	65	0	0	0	20
Out117	k__Bacteria; p__Firmicutes; c__Clostridia; o__Clostridiales; f__Lachnospiraceae; g__Lachnospiracea_incertae_sedis; s__Eubacterium_eligens	10.3529	30.4835	5.67857	12.3079	0.511969	0.729348	Out117	10	2	2	0	6	0	20	1	2	2	0	127	0	0	2	0	2	9	3	3	65	0	0	4	0	6	4	0	0	0	16	2	13	1	3	3	1	0	1	1	7
Out119	k__Bacteria; p__Firmicutes; c__Negativicutes; o__Selenomonadales; f__Acidaminococcaceae; g__Acidaminococcus; s__Acidaminococcus_intestini	0	0	2	6.44061	0.0453356	0.472433	Out119	0	0	0	0	0	0	0	0	0	0	0	0	0	0	0	0	0	0	0	1	0	4	27	0	0	0	0	0	22	0	1	0	0	0	0	0	0	0	0	0	0
Out12	k__Bacteria; p__Bacteroidetes; c__Bacteroidia; o__Bacteroidales; f__Prevotellaceae; g__Prevotella; s__Prevotella_stercorea	112.765	464.168	46.7143	196.23	0.365501	0.677717	Out12	1914	0	0	0	0	0	0	0	0	0	0	0	0	0	0	3	0	0	0	0	1	0	0	0	0	2	0	0	0	0	0	1	1008	0	0	0	1	4	291	0	0
Out120	k__Bacteria; p__Firmicutes; c__Clostridia; o__Clostridiales; f__Ruminococcaceae	1.41176	3.48315	3.82143	10.8493	0.314855	0.661475	Out120	0	0	0	0	0	13	0	7	0	0	0	0	1	0	3	0	0	1	0	0	0	0	3	0	0	55	0	0	0	0	0	19	0	8	0	0	1	0	2	6	1
Out121	k__Bacteria; p__Firmicutes; c__Bacilli; o__Lactobacillales; f__Streptococcaceae; g__Streptococcus; s__Streptococcus_infantarius_subsp._coli	7.82353	32.0005	0.0714286	0.262265	0.58534	0.793649	Out121	0	0	0	0	0	1	0	0	132	0	0	0	0	0	0	0	0	1	0	0	0	0	0	0	0	0	0	0	0	0	0	0	0	0	0	0	0	0	0	1	0
Out122	k__Bacteria	0	0	6.89286	18.2114	0.0285354	0.472433	Out122	0	0	0	0	0	0	0	0	0	0	0	0	0	0	0	0	0	0	0	15	0	0	0	34	0	0	0	0	0	0	1	0	0	0	1	0	46	0	15	0	0
Out123	k__Bacteria; p__Firmicutes; c__Clostridia; o__Clostridiales; f__Lachnospiraceae; g__Anaerostipes	3.58824	4.87415	8.03571	15.9548	0.445725	0.677717	Out123	1	0	1	8	3	3	0	3	17	0	0	0	6	6	12	1	0	0	0	0	7	0	0	11	6	10	0	3	0	7	2	6	12	1	1	1	0	2	3	12	2
Out124	k__Bacteria; p__Bacteroidetes; c__Bacteroidia; o__Bacteroidales; f__Porphyromonadaceae; g__Porphyromonas	0.117647	0.332106	0.392857	1.52362	0.796397	0.904371	Out124	0	1	1	0	0	0	0	0	0	0	0	0	0	0	0	0	0	0	1	1	0	8	0	0	0	0	0	0	0	0	0	0	0	1	0	0	0	0	0	0	0
Out125	k__Bacteria; p__Firmicutes; c__Clostridia; o__Clostridiales; f__Lachnospiraceae	5.76471	10.5625	7.42857	10.0422	0.197376	0.599791	Out125	1	1	39	0	0	6	0	0	17	3	0	0	13	0	0	0	18	0	1	3	3	3	0	6	22	27	0	2	0	2	4	15	3	2	5	12	0	0	11	6	0
Out126	k__Bacteria; p__Firmicutes; c__Clostridia; o__Clostridiales	0	0	7.75	40.6189	0.279421	0.61273	Out126	0	0	0	0	0	0	0	0	0	0	0	0	0	0	0	0	0	0	0	0	0	0	0	0	0	0	0	0	0	0	0	215	0	0	0	0	2	0	0	0	0
Out127	k__Bacteria; p__Firmicutes; c__Clostridia; o__Clostridiales; f__Lachnospiraceae; g__Blautia; s__Ruminococcus_obeum	4.76471	7.6365	6.10714	14.8557	0.933658	0.964785	Out127	1	1	4	6	1	7	0	31	3	14	0	0	6	1	2	2	2	5	1	4	2	3	0	3	13	13	2	1	0	0	7	15	1	2	3	6	1	1	1	5	79
Out128	k__Bacteria; p__Firmicutes; c__Clostridia; o__Clostridiales; f__Lachnospiraceae; g__Roseburia; s__Roseburia_hominis	3.11765	4.28489	7.78571	9.35457	0.0398399	0.472433	Out128	1	0	5	0	11	1	2	9	14	4	0	0	3	0	1	2	0	2	3	1	7	0	10	1	0	11	6	0	0	0	9	16	20	5	4	6	4	14	23	8	3
Out129	k__Bacteria; p__Firmicutes; c__Clostridia; o__Clostridiales; f__Lachnospiraceae	5.76471	11.3772	5.46429	13.0142	0.523923	0.742931	Out129	5	2	0	28	0	3	0	0	4	40	0	0	1	1	14	0	0	1	0	0	2	8	9	1	5	3	0	1	0	0	27	66	2	8	1	1	1	3	0	3	2
Out13	k__Bacteria; p__Bacteroidetes; c__Bacteroidia; o__Bacteroidales; f__Bacteroidaceae; g__Bacteroides; s__Bacteroides_stercoris	108.882	361.185	39.1786	77.5619	0.70763	0.874215	Out13	47	3	9	0	1504	35	131	70	1	5	0	0	31	0	0	0	15	29	4	0	0	8	0	0	2	53	116	0	0	7	79	12	0	0	11	2	0	0	0	14	46
Out130	k__Bacteria; p__Firmicutes; c__Clostridia; o__Clostridiales; f__Ruminococcaceae; g__Oscillibacter; s__Oscillibacter_valericigenes	1.41176	3.85777	3.46429	5.65346	0.0868298	0.560529	Out130	2	0	0	0	0	16	0	2	0	2	0	0	0	2	0	0	0	0	6	22	1	0	0	1	5	14	3	0	0	0	14	1	0	14	3	3	4	0	4	0	2
Out131	k__Bacteria; p__Firmicutes; c__Clostridia; o__Clostridiales; f__Ruminococcaceae	2.58824	5.81011	7.57143	18.179	0.435219	0.677717	Out131	1	3	10	0	0	0	0	23	0	3	0	0	0	1	1	0	2	14	0	2	2	0	0	3	15	11	17	0	0	0	6	41	0	4	0	0	3	0	4	0	0
Out132	k__Bacteria; p__Firmicutes; c__Clostridia; o__Clostridiales; f__Lachnospiraceae	0.411765	1.69775	5.28571	12.8029	0.0264216	0.472433	Out132	0	0	0	0	7	0	0	0	0	0	0	0	0	0	0	0	0	0	0	0	0	14	0	0	62	1	0	1	0	0	22	0	2	0	0	1	16	0	15	0	14
Out133	k__Bacteria; p__Firmicutes; c__Clostridia; o__Clostridiales; f__Lachnospiraceae; g__Clostridium_XlVa	3.41176	3.7259	4.14286	8.97203	0.625502	0.805154	Out133	0	2	11	3	8	0	5	7	11	1	1	0	4	2	0	1	2	0	3	0	1	0	11	1	5	1	0	6	0	0	3	6	12	0	1	2	2	2	2	6	1
Out134	k__Bacteria; p__Firmicutes; c__Clostridia; o__Clostridiales; f__Lachnospiraceae; g__Dorea; s__Dorea_formicigenerans	8.82353	7.86794	9.85714	11.8062	0.925187	0.964785	Out134	10	10	26	2	5	2	4	6	15	13	2	0	14	15	1	23	2	0	7	5	0	15	10	2	11	12	6	6	0	0	9	59	17	12	1	4	1	14	8	20	5
Out135	k__Bacteria; p__Firmicutes; c__Clostridia; o__Clostridiales; f__Ruminococcaceae; g__Ruminococcus; s__Ruminococcus_callidus	1.70588	4.81877	1.21429	5.85224	0.897591	0.955149	Out135	0	0	0	0	0	15	0	0	0	0	0	0	14	0	0	0	0	0	0	0	31	0	0	0	0	0	0	1	0	0	0	0	0	0	0	0	2	0	0	0	0
Out136	k__Bacteria; p__Firmicutes; c__Clostridia; o__Clostridiales; f__Ruminococcaceae; g__Ruminococcus; s__Ruminococcus_bromii	0	0	5.96429	31.56	0.46334	0.677717	Out136	0	0	0	0	0	0	0	0	0	0	0	0	0	0	0	0	0	0	0	0	0	0	0	167	0	0	0	0	0	0	0	0	0	0	0	0	0	0	0	0	0
Out137	k__Bacteria; p__Firmicutes; c__Clostridia; o__Clostridiales; f__Lachnospiraceae	5.05882	8.01148	5.28571	7.82615	0.803174	0.908193	Out137	10	0	21	9	0	1	0	0	26	0	0	0	0	1	0	9	9	0	0	3	0	0	0	0	6	2	0	0	0	0	13	15	1	6	1	8	0	20	7	0	27
Out138	k__Bacteria; p__Firmicutes; c__Clostridia; o__Clostridiales; f__Ruminococcaceae	0.235294	0.970143	2.92857	8.25038	0.0496526	0.499782	Out138	4	0	0	0	0	0	0	0	0	0	0	0	0	0	0	0	0	0	0	4	0	0	0	19	1	0	1	0	0	0	0	13	2	39	0	1	0	0	0	0	0
Out139	k__Bacteria; p__Firmicutes; c__Clostridia; o__Clostridiales; f__Lachnospiraceae; g__Blautia; s__Blautia_glucerasea	3	9.03466	1.85714	8.86405	0.419127	0.677717	Out139	0	0	0	0	0	1	5	0	0	0	37	8	0	0	0	0	0	1	0	0	0	2	0	0	0	0	0	0	0	47	0	0	0	0	0	0	0	0	0	0	0
Out14	k__Bacteria; p__Actinobacteria; c__Actinobacteria; o__Bifidobacteriales; f__Bifidobacteriaceae; g__Bifidobacterium; s__Bifidobacterium_longum_subsp._infantis	49	55.6485	26.6429	50.6573	0.139834	0.599791	Out14	2	0	5	15	9	163	39	74	78	9	116	129	8	39	136	11	0	2	2	6	22	132	20	14	6	18	235	4	5	1	2	11	7	15	4	1	0	0	1	37	8
Out140	k__Bacteria	3.05882	12.6119	1.46429	4.46785	0.31231	0.661185	Out140	0	0	0	0	0	0	0	0	0	52	0	0	0	0	0	0	0	0	0	0	0	0	0	1	22	0	0	0	0	0	5	8	0	0	0	0	5	0	0	0	0
Out141	k__Bacteria; p__Verrucomicrobia; c__Verrucomicrobiae; o__Verrucomicrobiales; f__Verrucomicrobiaceae; g__Akkermansia; s__Akkermansia_muciniphila	1.64706	5.58951	0.392857	1.13331	0.738367	0.88073	Out141	0	0	0	0	4	0	0	0	0	0	0	23	0	0	1	0	0	0	0	0	0	0	0	3	0	0	0	0	0	0	0	2	0	5	0	0	0	0	0	0	0
Out142	k__Bacteria; p__Firmicutes; c__Clostridia; o__Clostridiales; f__Ruminococcaceae; g__Oscillibacter	3	5.56776	3.17857	3.47535	0.191789	0.599791	Out142	0	1	0	2	2	20	1	14	5	0	0	0	1	0	4	0	1	10	1	1	3	3	6	10	1	11	9	1	0	1	3	2	1	7	0	1	2	0	0	7	2
Out143	k__Bacteria; p__Firmicutes; c__Clostridia; o__Clostridiales; f__Ruminococcaceae; g__Faecalibacterium; s__Faecalibacterium_prausnitzii	27.8824	23.3824	36.75	45.4839	0.934642	0.964785	Out143	48	34	33	6	19	84	16	14	28	38	0	0	71	36	23	20	4	191	0	34	60	9	3	25	7	98	61	9	5	0	15	72	1	24	20	23	8	16	27	129	35
Out144	k__Bacteria; p__Bacteroidetes; c__Bacteroidia; o__Bacteroidales; f__Bacteroidaceae; g__Bacteroides	4.23529	15.9355	0.428571	0.878912	0.871404	0.954534	Out144	3	0	0	0	0	1	0	0	0	0	0	66	0	1	0	0	1	0	0	0	0	0	0	1	1	0	1	0	0	0	0	0	2	0	1	0	0	0	0	4	1
Out145	k__Bacteria; p__Bacteroidetes; c__Bacteroidia; o__Bacteroidales; f__Prevotellaceae; g__Paraprevotella; s__Paraprevotella_xylaniphila	0	0	2.5	13.2288	0.46334	0.677717	Out145	0	0	0	0	0	0	0	0	0	0	0	0	0	0	0	0	0	0	0	0	0	0	0	0	0	0	0	0	0	0	0	0	0	0	0	0	0	0	0	0	0
Out147	k__Bacteria; p__Firmicutes; c__Clostridia; o__Clostridiales; f__Ruminococcaceae; g__Flavonifractor; s__Flavonifractor_plautii	3	5.44289	0.75	1.26564	0.0403112	0.472433	Out147	0	0	2	7	3	1	8	2	1	1	22	3	1	0	0	0	0	1	0	0	0	2	0	0	0	1	4	0	0	2	0	0	4	0	0	0	0	0	0	2	0
Out148	k__Bacteria; p__Bacteroidetes; c__Bacteroidia; o__Bacteroidales; f__Rikenellaceae; g__Alistipes	3.29412	9.89169	0	0	0.024671	0.472433	Out148	2	0	0	0	0	15	0	39	0	0	0	0	0	0	0	0	0	0	0	0	0	0	0	0	0	0	0	0	0	0	0	0	0	0	0	0	0	0	0	0	0
Out149	k__Bacteria; p__Bacteroidetes; c__Bacteroidia; o__Bacteroidales; f__Porphyromonadaceae; g__Parabacteroides; s__Parabacteroides_distasonis	22.6471	40.6831	19.6071	41.8873	0.597181	0.797893	Out149	1	5	18	9	10	8	1	9	2	13	163	77	33	3	27	1	5	6	1	1	2	8	34	9	6	6	9	0	216	44	1	4	29	69	0	1	3	10	6	14	6
Out15	k__Bacteria; p__Firmicutes; c__Clostridia; o__Clostridiales; f__Lachnospiraceae; g__Lachnospiracea_incertae_sedis; s__Ruminococcus_gnavus	68.8824	127.893	69.1429	150.684	0.235285	0.61273	Out15	0	3	13	40	17	8	158	0	87	1	488	241	5	0	107	1	2	0	13	0	65	5	0	0	0	8	584	0	253	434	3	0	3	0	0	1	0	325	8	207	3
Out150	k__Bacteria; p__Bacteroidetes; c__Bacteroidia; o__Bacteroidales; f__Rikenellaceae; g__Alistipes	0.0588235	0.242536	1.60714	7.25381	0.849728	0.945169	Out150	0	0	0	0	0	0	0	0	0	1	0	0	0	0	0	0	0	0	0	0	0	0	0	0	0	0	38	0	0	0	0	0	0	0	0	0	0	0	0	0	7
Out151	k__Bacteria; p__Firmicutes; c__Clostridia; o__Clostridiales; f__Lachnospiraceae; g__Coprococcus; s__Coprococcus_comes	12.4706	15.7564	7.96429	7.07359	0.683654	0.851447	Out151	2	0	34	54	0	18	0	5	17	31	0	0	13	0	0	24	14	10	13	8	10	19	10	1	18	19	0	14	0	0	19	0	0	12	5	0	4	16	7	0	16
Out152	k__Bacteria; p__Firmicutes; c__Clostridia; o__Clostridiales; f__Clostridiaceae_1; g__Clostridium_sensu_stricto	1.88235	3.01833	8.42857	12.2578	0.0854625	0.560529	Out152	0	0	0	0	1	0	5	0	0	0	5	8	3	0	1	9	0	0	5	18	0	28	9	7	0	10	0	0	0	8	37	1	3	11	0	0	27	0	18	0	4
Out153	k__Bacteria; p__Proteobacteria; c__Gammaproteobacteria; o__Pseudomonadales; f__Moraxellaceae; g__Acinetobacter	7.94118	32.7423	0	0	0.215886	0.599791	Out153	0	0	0	0	0	0	0	0	0	0	0	135	0	0	0	0	0	0	0	0	0	0	0	0	0	0	0	0	0	0	0	0	0	0	0	0	0	0	0	0	0
Out154	k__Bacteria; p__Bacteroidetes; c__Bacteroidia; o__Bacteroidales; f__Bacteroidaceae; g__Bacteroides; s__Bacteroides_salyersiae	0.470588	1.23073	0.785714	2.09686	0.87626	0.954534	Out154	0	1	0	0	0	0	5	0	1	1	0	0	0	0	0	0	0	0	0	0	1	0	4	0	0	0	1	0	0	0	0	0	0	0	0	0	0	0	1	1	0
Out155	k__Bacteria; p__Firmicutes; c__Clostridia; o__Clostridiales; f__Lachnospiraceae	2.17647	2.74398	4.07143	6.9545	0.664437	0.832581	Out155	1	2	8	2	0	0	1	8	2	1	0	0	0	2	7	1	2	0	0	3	1	0	0	3	2	16	18	3	0	0	3	30	2	9	0	3	1	0	0	2	5
Out156	k__Bacteria; p__Proteobacteria; c__Betaproteobacteria; o__Burkholderiales; f__Sutterellaceae; g__Sutterella; s__Sutterella_wadsworthensis	3.17647	7.30783	0.964286	4.34172	0.409018	0.677717	Out156	10	0	0	0	0	0	0	0	0	21	0	0	1	22	0	0	0	0	0	0	0	0	0	1	0	0	0	0	0	0	0	2	23	0	0	0	0	0	0	0	0
Out157	k__Bacteria; p__Firmicutes; c__Clostridia; o__Clostridiales; f__Ruminococcaceae; g__Clostridium_IV; s__Clostridium_leptum	2.94118	6.75898	2.10714	4.35753	0.934564	0.964785	Out157	2	0	0	0	0	0	0	8	0	8	1	0	27	0	4	0	0	6	0	7	0	17	0	0	1	15	0	0	0	0	0	0	0	3	2	0	2	0	0	0	0
Out158	k__Bacteria; p__Firmicutes; c__Clostridia; o__Clostridiales; f__Lachnospiraceae	3.58824	4.6376	4.03571	5.97205	0.747838	0.881773	Out158	0	6	5	0	5	0	0	0	3	6	18	0	7	7	0	1	3	0	0	0	2	18	0	3	0	20	7	5	0	0	10	7	0	3	0	0	3	15	2	0	0
Out159	k__Bacteria; p__Firmicutes; c__Clostridia; o__Clostridiales; f__Lachnospiraceae; g__Blautia; s__Blautia_hansenii	5.29412	17.3449	4.96429	10.1816	0.753629	0.88306	Out159	0	0	0	0	5	0	0	0	4	1	72	8	0	0	0	0	0	0	0	0	0	0	1	0	0	0	19	0	31	36	6	0	0	0	0	0	0	0	0	26	3
Out16	k__Bacteria; p__Firmicutes; c__Negativicutes; o__Selenomonadales; f__Veillonellaceae; g__Megamonas	77	190.87	36.2857	82.5411	0.934572	0.964785	Out16	625	3	0	74	0	0	0	0	0	75	0	0	0	531	0	0	1	0	36	0	0	0	199	0	0	0	1	347	0	0	1	161	138	1	12	0	0	0	0	0	120
Out160	k__Bacteria; p__Firmicutes; c__Clostridia; o__Clostridiales; f__Lachnospiraceae; g__Clostridium_XlVb; s__Clostridium_lactatifermentans	0.882353	2.20461	1.17857	1.96362	0.493031	0.711838	Out160	1	0	2	0	0	1	0	0	0	2	0	0	9	0	0	0	0	2	3	0	2	0	0	0	5	3	0	0	0	0	4	2	8	0	0	2	0	0	0	0	2
Out161	k__Bacteria; p__Bacteroidetes; c__Bacteroidia; o__Bacteroidales; f__Porphyromonadaceae; g__Butyricimonas; s__Butyricimonas_faecihominis	2.70588	4.77971	1.17857	1.51666	0.859616	0.953814	Out161	2	0	1	0	0	0	0	16	0	9	5	11	1	0	1	0	0	4	0	1	0	1	4	4	0	1	0	0	0	0	4	1	1	4	2	0	0	0	2	0	0
Out162	k__Bacteria; p__Firmicutes; c__Clostridia; o__Clostridiales; f__Lachnospiraceae	7.05882	22.1429	6.78571	25.4389	0.663113	0.832581	Out162	0	0	0	0	11	0	17	0	0	0	91	0	0	1	0	0	0	0	0	0	0	0	3	0	0	0	2	0	0	58	0	0	0	0	0	0	0	124	0	0	0
Out163	k__Bacteria; p__Firmicutes; c__Clostridia; o__Clostridiales; f__Peptostreptococcaceae; g__Terrisporobacter; s__Terrisporobacter_mayombei	0.588235	0.939336	6.10714	8.43423	0.0014006	0.214993	Out163	0	0	0	0	0	3	0	1	0	2	2	1	0	0	0	1	0	10	1	1	25	0	3	5	0	5	25	0	3	2	1	0	0	11	10	0	32	1	5	1	5
Out164	k__Bacteria; p__Firmicutes; c__Clostridia; o__Clostridiales; f__Ruminococcaceae	1.64706	4.10702	2	3.73175	0.936638	0.964785	Out164	1	2	1	0	0	2	0	4	0	0	17	0	0	0	0	0	1	0	0	1	0	2	0	1	2	7	0	0	0	0	0	12	2	12	1	0	0	0	0	0	6
Out165	k__Bacteria; p__Proteobacteria; c__Betaproteobacteria; o__Burkholderiales; f__Sutterellaceae; g__Sutterella; s__Sutterella_stercoricanis	0	0	2.39286	7.55395	0.0285617	0.472433	Out165	0	0	0	0	0	0	0	0	0	0	0	0	0	0	0	0	0	0	0	0	6	0	0	0	7	0	0	0	39	0	1	0	9	2	0	3	0	0	0	0	0
Out167	k__Bacteria; p__Firmicutes; c__Bacilli; o__Lactobacillales; f__Streptococcaceae; g__Lactococcus; s__Lactococcus_formosensis	4.23529	13.1364	0.785714	2.72651	0.568832	0.780236	Out167	0	0	54	7	0	1	0	0	0	0	0	0	0	0	0	0	10	1	0	2	0	0	0	0	0	0	0	0	0	0	0	14	0	0	0	0	0	0	0	4	0
Out168	k__Bacteria; p__Firmicutes; c__Clostridia; o__Clostridiales; f__Ruminococcaceae	1.76471	1.43742	2.10714	2.48461	0.923337	0.964785	Out168	1	2	2	3	0	5	0	3	1	2	0	1	4	2	2	0	2	3	1	3	0	9	2	3	1	2	8	0	0	0	2	5	0	3	0	0	2	0	5	4	1
Out169	k__Bacteria; p__Firmicutes; c__Clostridia; o__Clostridiales; f__Lachnospiraceae	17.7647	15.6984	15.5714	12.2669	0.742785	0.88073	Out169	12	6	48	2	22	54	16	32	20	28	1	0	23	14	3	10	11	25	22	16	9	5	0	19	26	29	0	8	0	1	14	46	28	6	6	9	7	28	12	31	8
Out17	k__Bacteria; p__Firmicutes; c__Clostridia; o__Clostridiales; f__Ruminococcaceae; g__Faecalibacterium; s__Faecalibacterium_prausnitzii	129.412	126.285	90.6786	111.372	0.256097	0.61273	Out17	16	26	251	80	70	138	197	10	66	15	383	392	69	50	289	71	77	93	42	14	69	45	22	45	237	11	40	3	86	383	86	17	177	27	17	82	15	7	89	147	57
Out170	k__Bacteria; p__Firmicutes; c__Clostridia; o__Clostridiales; f__Ruminococcaceae	0.294118	1.21268	1.17857	3.88781	0.193923	0.599791	Out170	0	0	0	0	0	0	0	5	0	0	0	0	0	0	0	0	0	0	0	2	0	0	0	0	0	20	0	0	0	0	0	5	0	0	0	1	0	0	0	4	0
Out171	k__Bacteria; p__Firmicutes; c__Clostridia; o__Clostridiales; f__Lachnospiraceae	1.82353	3.48632	3.85714	11.257	0.646555	0.822496	Out171	0	0	4	0	0	14	1	2	4	0	0	0	0	0	0	3	3	0	1	3	1	0	0	2	0	3	3	0	0	59	6	0	1	1	15	0	0	0	6	0	4
Out172	k__Bacteria; p__Proteobacteria; c__Alphaproteobacteria	2.35294	8.95783	0	0	0.0714349	0.504628	Out172	0	0	3	0	0	0	0	0	0	0	0	0	0	0	0	0	37	0	0	0	0	0	0	0	0	0	0	0	0	0	0	0	0	0	0	0	0	0	0	0	0
Out173	k__Bacteria; p__Proteobacteria; c__Deltaproteobacteria; o__Desulfovibrionales; f__Desulfovibrionaceae; g__Desulfovibrio; s__Desulfovibrio_piger	0.235294	0.970143	1.85714	4.55188	0.164037	0.599791	Out173	0	0	0	0	0	0	0	0	0	0	0	0	0	0	4	0	0	17	0	1	0	0	2	0	0	0	0	0	0	0	0	0	0	13	0	0	12	0	0	0	7
Out174	k__Bacteria; p__Proteobacteria; c__Betaproteobacteria; o__Burkholderiales; f__Comamonadaceae; g__Comamonas	0.0588235	0.242536	0.428571	2.08039	0.870969	0.954534	Out174	0	0	0	0	0	1	0	0	0	0	0	0	0	0	0	0	0	0	0	0	1	0	0	0	0	0	0	0	0	0	0	0	11	0	0	0	0	0	0	0	0
Out175	k__Bacteria; p__Firmicutes; c__Clostridia; o__Clostridiales; f__Ruminococcaceae; g__Oscillibacter; s__Oscillibacter_valericigenes	2.35294	2.59666	0.964286	1.99039	0.0270624	0.472433	Out175	0	2	2	0	2	4	2	8	1	2	0	7	4	0	6	0	0	1	0	0	1	8	2	0	0	0	0	0	1	0	1	0	1	0	0	0	0	0	0	3	0
Out176	k__Bacteria; p__Bacteroidetes; c__Bacteroidia; o__Bacteroidales; f__Bacteroidaceae; g__Bacteroides	4.64706	7.14966	1.82143	3.82054	0.0446649	0.472433	Out176	3	0	3	28	1	0	12	3	0	7	0	1	12	5	0	1	3	0	0	1	0	0	0	0	1	1	0	0	6	18	2	0	0	7	0	0	1	1	0	0	4
Out177	k__Bacteria; p__Firmicutes; c__Clostridia; o__Clostridiales; f__Lachnospiraceae	1.76471	1.5219	2.89286	3.61416	0.702656	0.86982	Out177	3	1	1	1	0	5	0	3	4	3	0	0	1	1	3	2	2	0	1	3	2	0	0	8	1	1	2	2	0	2	12	0	3	1	1	2	0	0	5	9	3
Out178	k__Bacteria; p__Bacteroidetes; c__Bacteroidia; o__Bacteroidales; f__Bacteroidaceae; g__Bacteroides	0.470588	1.94029	1.71429	9.07115	0.768003	0.88306	Out178	0	0	0	0	0	0	0	0	8	0	0	0	0	0	0	0	0	0	0	0	0	0	0	0	0	0	0	0	0	0	48	0	0	0	0	0	0	0	0	0	0
Out179	k__Bacteria; p__Firmicutes; c__Clostridia; o__Clostridiales; f__Lachnospiraceae	0	0	4.92857	15.6393	0.0453966	0.472433	Out179	0	0	0	0	0	0	0	0	0	0	0	0	0	0	0	0	0	0	0	0	0	0	0	0	1	4	0	0	0	1	71	44	0	0	0	17	0	0	0	0	0
Out18	k__Bacteria; p__Actinobacteria; c__Actinobacteria; o__Bifidobacteriales; f__Bifidobacteriaceae; g__Bifidobacterium; s__Bifidobacterium_adolescentis	40.8824	96.9445	33.1429	136.949	0.0532055	0.504628	Out18	12	0	36	32	9	0	9	0	367	10	0	0	1	12	203	0	4	0	0	0	0	0	64	0	0	0	0	77	0	0	1	1	1	0	0	32	5	0	0	0	0
Out180	k__Bacteria; p__Firmicutes; c__Clostridia; o__Clostridiales; f__Lachnospiraceae; g__Lachnospiracea_incertae_sedis	2.52941	4.81037	4.21429	11.3574	0.668449	0.835902	Out180	2	6	19	0	0	0	0	0	3	4	0	0	0	0	0	2	7	0	0	1	1	7	6	0	0	0	0	2	0	0	4	8	5	0	1	1	2	59	2	0	0
Out181	k__Bacteria; p__Firmicutes; c__Erysipelotrichia; o__Erysipelotrichales; f__Erysipelotrichaceae; g__Clostridium_XVIII; s__Clostridium_spiroforme	1.52941	5.30469	0.25	0.96705	0.249584	0.61273	Out181	1	0	0	0	0	2	0	0	1	0	0	22	0	0	0	0	0	0	0	0	0	0	1	0	0	0	0	0	5	0	0	0	0	0	0	0	0	0	0	1	0
Out182	k__Bacteria; p__Firmicutes	0.941176	1.51948	0.464286	1.17006	0.0766822	0.526691	Out182	1	0	5	0	0	0	2	0	1	2	4	0	0	0	1	0	0	0	0	0	0	0	3	0	0	0	0	0	0	0	0	0	0	0	4	0	0	0	0	3	0
Out183	k__Bacteria; p__Firmicutes; c__Clostridia; o__Clostridiales; f__Lachnospiraceae	0.0588235	0.242536	3.60714	9.28296	0.0115061	0.441548	Out183	0	0	0	0	0	0	0	0	0	1	0	0	0	0	0	0	0	3	6	0	0	0	0	0	0	0	0	0	0	0	2	2	0	0	7	1	5	0	7	47	17
Out184	k__Bacteria; p__Bacteroidetes; c__Bacteroidia; o__Bacteroidales; f__Rikenellaceae; g__Alistipes; s__Alistipes_onderdonkii	0.823529	2.21459	0.75	1.89785	0.652261	0.822496	Out184	1	0	0	0	5	8	0	0	0	0	0	0	0	0	0	0	0	0	0	0	0	0	1	0	0	0	0	0	0	1	2	0	0	9	3	0	0	0	0	0	4
Out185	k__Bacteria; p__Bacteroidetes; c__Bacteroidia; o__Bacteroidales; f__Rikenellaceae; g__Alistipes	1.70588	4.81877	2.46429	4.60661	0.337886	0.677717	Out185	0	0	0	0	0	4	0	1	1	1	0	20	0	0	1	0	1	0	0	0	0	4	0	0	5	16	4	0	0	1	4	4	2	19	0	0	0	0	0	1	1
Out186	k__Bacteria; p__Firmicutes; c__Clostridia; o__Clostridiales; f__Lachnospiraceae; g__Lachnospiracea_incertae_sedis; s__Eubacterium_ventriosum	2.05882	3.71602	1.78571	3.53142	0.748215	0.881773	Out186	2	0	0	5	4	0	6	0	4	0	0	0	14	0	0	0	0	0	1	0	3	10	0	0	0	0	12	0	0	0	5	11	0	4	0	1	0	0	0	0	0
Out187	k__Bacteria; p__Firmicutes; c__Erysipelotrichia; o__Erysipelotrichales; f__Erysipelotrichaceae	1.76471	3.61472	0.821429	1.92553	0.198645	0.599791	Out187	0	0	0	0	1	1	7	3	0	0	0	14	1	2	1	0	0	4	0	0	0	0	2	0	0	0	2	0	9	3	0	0	0	2	0	0	0	0	0	0	0
Out188	k__Bacteria; p__Actinobacteria; c__Actinobacteria; o__Actinomycetales; f__Actinomycetaceae; g__Actinomyces; s__Actinomyces_turicensis	0	0	0.392857	1.72861	0.279421	0.61273	Out188	0	0	0	0	0	0	0	0	0	0	0	0	0	0	0	0	0	0	0	0	0	9	0	0	0	0	2	0	0	0	0	0	0	0	0	0	0	0	0	0	0
Out189	k__Bacteria; p__Bacteroidetes; c__Bacteroidia; o__Bacteroidales; f__Prevotellaceae; g__Prevotella; s__Prevotella_stercorea	0	0	0.857143	3.67891	0.279421	0.61273	Out189	0	0	0	0	0	0	0	0	0	0	0	0	0	0	0	0	0	0	0	0	0	0	0	0	0	0	0	0	0	0	0	0	0	0	0	0	5	0	19	0	0
Out19	k__Bacteria; p__Bacteroidetes; c__Bacteroidia; o__Bacteroidales; f__Prevotellaceae; g__Prevotella; s__Prevotella_stercorea	64.5294	196.162	142.786	434.615	0.0602952	0.504628	Out19	0	0	0	0	0	0	0	0	0	1	339	0	0	0	1	756	0	481	358	585	0	46	0	8	224	25	0	0	1	0	0	1	4	0	1	24	22	0	0	0	2217
Out190	k__Bacteria; p__Firmicutes; c__Clostridia; o__Clostridiales; f__Lachnospiraceae	2.58824	4.48691	4.32143	7.42894	0.42656	0.677717	Out190	9	0	0	0	9	1	0	2	10	13	0	0	0	0	0	0	0	0	0	4	2	13	0	2	34	6	0	5	0	0	0	0	4	0	11	0	0	0	15	0	9
Out191	k__Bacteria; p__Firmicutes; c__Negativicutes; o__Selenomonadales; f__Veillonellaceae; g__Mitsuokella	0	0	1.82143	8.87382	0.175952	0.599791	Out191	0	0	0	0	0	0	0	0	0	0	0	0	0	0	0	0	0	0	0	0	0	0	0	0	0	0	0	0	0	0	3	0	0	0	0	0	0	0	1	0	0
Out193	k__Bacteria; p__Firmicutes; c__Clostridia; o__Clostridiales; f__Ruminococcaceae	1.88235	4.70216	4.03571	6.35658	0.0926801	0.560529	Out193	6	0	0	0	2	3	0	2	0	0	0	0	0	0	19	0	0	0	1	0	0	0	2	1	9	6	10	2	0	0	21	0	0	2	2	2	3	0	0	6	17
Out194	k__Bacteria; p__Bacteroidetes; c__Bacteroidia; o__Bacteroidales; f__Bacteroidaceae; g__Bacteroides	0.0588235	0.242536	1.57143	2.55935	0.00708307	0.434252	Out194	0	0	0	0	0	0	0	0	0	1	0	0	0	0	0	0	0	0	0	0	0	0	1	8	3	2	1	1	0	9	0	0	2	0	0	0	2	0	0	0	4
Out195	k__Bacteria; p__Bacteroidetes; c__Bacteroidia; o__Bacteroidales; f__Rikenellaceae; g__Alistipes; s__Alistipes_finegoldii	0.705882	1.40378	1.53571	4.28159	0.564137	0.778382	Out195	0	0	0	0	0	5	0	0	0	1	0	3	1	0	2	0	0	0	0	0	0	1	7	1	1	1	0	0	0	1	0	2	0	3	0	0	0	0	3	22	0
Out196	k__Bacteria; p__Actinobacteria; c__Actinobacteria; o__Bifidobacteriales; f__Bifidobacteriaceae; g__Bifidobacterium	0	0	1.46429	7.74827	0.46334	0.677717	Out196	0	0	0	0	0	0	0	0	0	0	0	0	0	0	0	0	0	0	0	0	0	0	0	0	0	0	0	0	0	41	0	0	0	0	0	0	0	0	0	0	0
Out197	k__Bacteria; p__Firmicutes; c__Clostridia; o__Clostridiales; f__Lachnospiraceae	0.235294	0.664211	2	5.86894	0.227627	0.61273	Out197	0	0	0	2	0	0	0	0	2	0	0	0	0	0	0	0	0	0	0	3	0	0	0	0	0	7	3	0	0	0	30	0	0	1	7	5	0	0	0	0	0
Out198	k__Bacteria	0.647059	2.66789	0	0	0.215886	0.599791	Out198	11	0	0	0	0	0	0	0	0	0	0	0	0	0	0	0	0	0	0	0	0	0	0	0	0	0	0	0	0	0	0	0	0	0	0	0	0	0	0	0	0
Out199	k__Bacteria; p__Firmicutes; c__Clostridia; o__Clostridiales; f__Lachnospiraceae; g__Blautia	6.23529	7.01364	1.25	1.55456	0.0162592	0.472433	Out199	5	8	16	11	1	8	0	9	24	0	0	0	1	5	15	0	3	2	0	0	0	0	2	2	5	1	0	2	0	0	0	4	3	0	1	1	0	1	2	0	1
Out2	k__Bacteria; p__Bacteroidetes; c__Bacteroidia; o__Bacteroidales; f__Prevotellaceae; g__Prevotella; s__Prevotella_copri	756.941	1188.16	787.179	1019.71	0.990591	0.995524	Out2	330	3751	1038	0	0	2	7	1121	5	1790	0	0	62	4	525	818	3415	1481	1475	1592	0	484	2152	2846	2091	18	7	1926	0	0	1	320	0	1	2	2137	2129	3	2826	535	9
Out20	k__Bacteria; p__Actinobacteria; c__Actinobacteria; o__Bifidobacteriales; f__Bifidobacteriaceae; g__Bifidobacterium; s__Bifidobacterium_pseudocatenulatum	12.6471	24.6118	14.3214	28.9176	0.638371	0.816583	Out20	2	0	95	0	0	23	1	0	3	8	0	0	15	0	0	45	23	1	0	6	11	0	0	37	2	4	0	29	0	2	11	10	0	1	18	2	0	76	0	1	2
Out200	k__Bacteria; p__Bacteroidetes; c__Bacteroidia; o__Bacteroidales; f__Bacteroidaceae; g__Bacteroides; s__Bacteroides_faecis	0	0	1.28571	4.8979	0.112173	0.560529	Out200	0	0	0	0	0	0	0	0	0	0	0	0	0	0	0	0	0	0	0	0	0	8	0	0	0	0	0	0	2	0	0	0	0	0	0	0	0	0	0	1	0
Out201	k__Bacteria; p__Firmicutes; c__Clostridia; o__Clostridiales; f__Lachnospiraceae	2.23529	2.19458	2.17857	5.19297	0.212572	0.599791	Out201	0	0	2	0	6	6	3	5	2	2	0	0	1	3	0	5	3	0	0	2	4	0	3	1	0	1	0	0	0	0	4	0	1	2	0	0	0	8	1	1	2
Out202	k__Bacteria; p__Firmicutes; c__Clostridia; o__Clostridiales; f__Ruminococcaceae; g__Clostridium_IV; s__Eubacterium_siraeum	0.117647	0.485071	1.85714	5.04582	0.0652917	0.504628	Out202	0	0	2	0	0	0	0	0	0	0	0	0	0	0	0	0	0	0	0	0	0	0	0	25	0	3	0	0	0	0	0	0	0	8	8	0	1	0	2	4	0
Out203	k__Bacteria; p__Firmicutes; c__Clostridia; o__Clostridiales; f__Lachnospiraceae	3.58824	6.04213	5.67857	13.66	0.692153	0.8591	Out203	7	25	2	0	0	0	1	6	1	3	0	0	6	0	4	1	5	0	5	0	2	5	0	1	3	4	0	0	0	0	6	6	5	2	8	2	0	0	3	73	14
Out204	k__Bacteria; p__Firmicutes; c__Clostridia; o__Clostridiales; f__Lachnospiraceae; g__Coprococcus	0	0	1.39286	2.92295	0.0108693	0.441548	Out204	0	0	0	0	0	0	0	0	0	0	0	0	0	0	0	0	0	0	0	1	0	0	0	2	12	5	0	0	0	0	3	0	0	4	1	9	2	0	0	0	0
Out205	k__Bacteria; p__Firmicutes; c__Clostridia; o__Clostridiales; f__Lachnospiraceae	0.647059	1.80074	3.17857	9.00228	0.223941	0.611109	Out205	3	7	0	0	0	0	0	0	0	0	0	0	0	1	0	0	0	0	0	0	1	2	0	1	0	1	0	0	0	0	1	24	14	0	1	3	0	0	0	41	0
Out206	k__Bacteria; p__Firmicutes; c__Clostridia; o__Clostridiales; f__Lachnospiraceae; g__Coprococcus; s__Coprococcus_eutactus	0.176471	0.727607	2.89286	6.99386	0.142692	0.599791	Out206	0	0	0	0	0	0	0	0	0	3	0	0	0	0	0	0	0	0	6	0	0	0	0	0	0	12	0	0	0	0	0	0	0	5	0	10	0	0	31	0	17
Out209	k__Bacteria; p__Fusobacteria; c__Fusobacteriia; o__Fusobacteriales; f__Fusobacteriaceae; g__Cetobacterium; s__Cetobacterium_somerae	4.11765	16.9775	0	0	0.215886	0.599791	Out209	0	0	0	0	0	0	0	0	70	0	0	0	0	0	0	0	0	0	0	0	0	0	0	0	0	0	0	0	0	0	0	0	0	0	0	0	0	0	0	0	0
Out21	k__Bacteria; p__Bacteroidetes; c__Bacteroidia; o__Bacteroidales; f__Prevotellaceae; g__Prevotella; s__Prevotella_copri	189.412	591.074	110.429	245.641	0.692597	0.8591	Out21	151	6	1	0	0	0	0	173	1	398	0	0	9	2447	8	26	0	119	1093	142	0	337	0	9	0	6	1	627	0	0	0	173	0	0	0	426	153	0	2	3	0
Out210	k__Bacteria; p__Bacteroidetes	0	0	1.21429	5.47964	0.112124	0.560529	Out210	0	0	0	0	0	0	0	0	0	0	0	0	0	0	0	0	0	3	0	0	29	0	0	0	0	0	0	0	0	0	0	0	0	0	0	1	1	0	0	0	0
Out211	k__Bacteria; p__Proteobacteria; c__Betaproteobacteria; o__Burkholderiales	1.76471	6.77799	0	0	0.0714349	0.504628	Out211	0	0	2	0	0	0	0	0	0	0	0	0	0	0	0	0	28	0	0	0	0	0	0	0	0	0	0	0	0	0	0	0	0	0	0	0	0	0	0	0	0
Out212	k__Bacteria; p__Firmicutes; c__Clostridia; o__Clostridiales; f__Ruminococcaceae	2.64706	5.85172	3.85714	8.88909	0.54718	0.765304	Out212	7	0	17	0	0	0	0	18	0	1	0	0	0	0	0	0	2	0	2	11	0	0	0	6	7	40	3	0	0	0	0	0	0	25	1	1	10	0	2	0	0
Out213	k__Bacteria; p__Firmicutes; c__Clostridia; o__Clostridiales; f__Lachnospiraceae	3.41176	4.35974	0.964286	1.89506	0.00827032	0.434252	Out213	0	3	2	7	8	2	1	0	2	12	14	0	5	1	0	0	1	0	0	0	0	0	4	0	0	0	1	0	0	0	0	0	2	0	0	0	0	3	2	7	0
Out214	k__Bacteria; p__Firmicutes; c__Clostridia; o__Clostridiales; f__Ruminococcaceae	0.529412	1.23073	0.785714	0.917208	0.119027	0.562175	Out214	1	0	0	0	1	0	0	0	1	1	0	5	0	0	0	0	0	0	0	1	0	1	0	0	1	1	2	0	0	0	0	2	0	3	1	1	0	0	0	1	1
Out215	k__Bacteria; p__Firmicutes; c__Clostridia; o__Clostridiales	0.941176	2.5365	0.607143	1.74991	0.752353	0.88306	Out215	3	0	0	3	0	0	0	0	0	0	0	0	10	0	0	0	0	0	0	0	0	8	0	2	0	0	0	0	0	0	4	0	0	0	0	0	0	0	0	0	0
Out216	k__Bacteria; p__Firmicutes; c__Clostridia; o__Clostridiales	0.470588	0.71743	2.5	7.65216	0.0958598	0.560529	Out216	1	1	2	0	2	0	0	0	0	0	0	0	0	1	1	0	0	0	0	2	0	0	0	1	2	0	0	0	41	0	0	1	3	0	2	3	1	2	0	2	0
Out217	k__Bacteria; p__Firmicutes; c__Clostridia; o__Clostridiales; f__Peptostreptococcaceae	0.117647	0.332106	0.964286	1.40059	0.0324558	0.472433	Out217	0	0	0	1	0	0	0	0	0	0	0	0	0	0	0	1	0	4	0	2	3	1	0	3	0	4	0	0	0	0	0	0	0	3	1	0	2	0	0	0	0
Out218	k__Bacteria; p__Firmicutes; c__Bacilli; o__Lactobacillales; f__Streptococcaceae; g__Streptococcus; s__Streptococcus_alactolyticus	1.05882	2.13514	0.785714	1.25778	0.978124	0.988209	Out218	0	0	0	1	0	0	0	0	1	1	7	6	2	0	0	0	0	0	0	0	0	1	0	4	4	0	0	1	0	0	0	0	0	3	0	2	1	2	0	0	2
Out22	k__Bacteria; p__Bacteroidetes; c__Bacteroidia; o__Bacteroidales; f__Porphyromonadaceae; g__Parabacteroides; s__Parabacteroides_merdae	7.88235	18.5435	50	207.918	0.337099	0.677717	Out22	1	0	0	30	21	2	0	5	0	1	0	0	72	1	1	0	0	2	0	0	13	0	0	1	4	0	6	0	1103	118	21	3	26	71	0	11	0	0	1	1	1
Out220	k__Bacteria; p__Fusobacteria; c__Fusobacteriia; o__Fusobacteriales; f__Fusobacteriaceae; g__Fusobacterium; s__Fusobacterium_varium	1.05882	3.88057	3.53571	15.2181	0.96578	0.978529	Out220	0	0	0	0	2	0	0	0	0	0	0	16	0	0	0	0	0	0	0	0	0	0	0	0	0	0	1	0	79	19	0	0	0	0	0	0	0	0	0	0	0
Out222	k__Bacteria; p__Firmicutes; c__Clostridia; o__Clostridiales; f__Lachnospiraceae	1.11765	2.71299	0.357143	0.95119	0.240454	0.61273	Out222	0	0	0	10	1	1	0	1	0	0	0	0	0	0	6	0	0	3	0	0	0	0	0	0	0	0	0	0	3	3	0	0	0	0	0	0	1	0	0	0	0
Out223	k__Bacteria; p__Bacteroidetes; c__Bacteroidia; o__Bacteroidales; f__Rikenellaceae; g__Alistipes; s__Alistipes_indistinctus	0.764706	2.19458	0.25	0.518188	0.771404	0.885313	Out223	0	1	0	0	0	0	0	9	0	0	0	2	0	1	0	0	0	1	0	0	0	0	1	0	0	0	0	1	0	0	0	0	1	0	0	0	0	0	2	1	0
Out224	k__Bacteria; p__Firmicutes; c__Clostridia; o__Clostridiales; f__Lachnospiraceae	0.588235	1.00367	1.07143	2.05352	0.654649	0.823677	Out224	0	0	0	0	0	2	0	0	0	2	0	0	3	2	0	0	1	5	0	1	0	6	0	2	0	1	0	1	0	0	0	0	0	0	2	3	0	0	1	0	0
Out225	k__Bacteria; p__Firmicutes; c__Clostridia; o__Clostridiales; f__Lachnospiraceae; g__Clostridium_XlVa; s__Clostridium_scindens	1.17647	3.52199	0.0357143	0.188982	0.106868	0.560529	Out225	0	1	0	0	5	0	0	0	0	0	0	14	0	0	0	0	0	0	0	0	0	0	0	0	0	0	0	0	0	0	0	0	0	0	0	0	0	0	0	0	0
Out226	k__Bacteria; p__Proteobacteria; c__Gammaproteobacteria; o__Enterobacteriales; f__Enterobacteriaceae	9.58824	18.3066	10.3571	25.7081	0.493881	0.711838	Out226	0	1	78	6	6	4	0	3	14	2	10	5	2	1	5	8	18	0	8	5	37	10	4	1	3	9	1	4	135	7	0	8	10	5	0	1	4	19	0	0	0
Out227	k__Bacteria; p__Bacteroidetes; c__Bacteroidia; o__Bacteroidales; f__Bacteroidaceae; g__Bacteroides; s__Bacteroides_nordii	1.05882	1.78433	0.535714	1.0709	0.546883	0.765304	Out227	2	0	6	4	0	0	0	0	0	0	3	0	1	0	0	0	2	0	0	0	0	0	1	0	0	1	1	0	4	1	0	0	0	4	0	0	0	0	0	1	1
Out228	k__Bacteria; p__Fusobacteria; c__Fusobacteriia; o__Fusobacteriales; f__Fusobacteriaceae; g__Fusobacterium	2.41176	7.30632	0	0	0.0714349	0.504628	Out228	0	13	0	28	0	0	0	0	0	0	0	0	0	0	0	0	0	0	0	0	0	0	0	0	0	0	0	0	0	0	0	0	0	0	0	0	0	0	0	0	0
Out229	k__Bacteria; p__Firmicutes; c__Clostridia; o__Clostridiales; f__Ruminococcaceae	0.647059	1.36662	0.535714	1.17006	0.762858	0.88306	Out229	0	0	0	0	0	0	0	1	0	0	5	3	1	0	1	0	0	1	0	0	4	0	0	0	0	0	3	0	0	0	0	4	0	1	0	0	0	1	1	0	0
Out23	k__Bacteria; p__Fusobacteria; c__Fusobacteriia; o__Fusobacteriales; f__Fusobacteriaceae; g__Fusobacterium	10.7059	32.6454	19.9286	41.1456	0.166546	0.599791	Out23	0	0	0	7	0	25	0	0	0	0	135	0	1	0	6	8	0	36	15	0	70	14	16	0	0	0	2	3	190	0	6	1	59	0	0	0	1	0	0	0	2
Out230	k__Bacteria; p__Firmicutes; c__Clostridia; o__Clostridiales; f__Lachnospiraceae	0.294118	0.587868	1.28571	2.76026	0.498051	0.716167	Out230	2	0	1	0	0	1	0	1	0	0	0	0	0	0	0	0	0	3	0	0	0	0	0	3	0	6	0	0	0	0	4	12	0	1	1	0	0	0	0	0	0
Out231	k__Bacteria; p__Firmicutes; c__Clostridia; o__Clostridiales; f__Lachnospiraceae	2.05882	3.56144	0.928571	1.98006	0.0772022	0.526691	Out231	0	0	1	0	3	0	12	4	1	0	10	0	1	0	1	1	1	0	2	0	0	1	1	0	0	0	0	0	0	4	0	0	0	0	0	0	0	7	0	0	1
Out232	k__Bacteria; p__Firmicutes; c__Clostridia; o__Clostridiales	0	0	0.464286	2.45677	0.46334	0.677717	Out232	0	0	0	0	0	0	0	0	0	0	0	0	0	0	0	0	0	0	0	0	0	0	13	0	0	0	0	0	0	0	0	0	0	0	0	0	0	0	0	0	0
Out233	k__Bacteria; p__Firmicutes	1.17647	2.40404	1.39286	2.55806	0.811472	0.914209	Out233	1	0	2	0	2	0	1	1	1	2	10	0	0	0	0	0	0	0	0	4	0	0	0	2	1	0	0	0	0	0	0	10	3	0	0	0	0	0	2	1	4
Out234	k__Bacteria; p__Firmicutes; c__Clostridia; o__Clostridiales	0.588235	1.00367	0.428571	1.19965	0.326063	0.671821	Out234	1	0	0	0	1	0	0	1	0	3	0	3	0	0	0	0	1	0	1	2	1	0	0	0	0	6	0	0	0	0	0	0	1	0	0	0	0	0	0	0	1
Out235	k__Bacteria; p__Firmicutes; c__Erysipelotrichia; o__Erysipelotrichales; f__Erysipelotrichaceae; g__Holdemanella; s__Holdemanella_biformis	0	0	2.42857	7.64697	0.0285354	0.472433	Out235	0	0	0	0	0	0	0	0	0	0	0	0	0	0	0	0	0	0	35	0	0	2	0	1	5	0	0	0	0	0	0	2	0	0	0	1	0	0	0	0	0
Out236	k__Bacteria; p__Actinobacteria; c__Actinobacteria; o__Coriobacteriales; f__Coriobacteriaceae; g__Eggerthella; s__Eggerthella_lenta	0.352941	0.701888	0.25	0.645497	0.614381	0.797893	Out236	0	0	1	0	1	0	2	0	0	0	0	2	0	0	0	0	0	0	0	0	0	1	0	0	0	0	1	0	0	0	1	0	0	0	0	0	0	0	0	1	0
Out237	k__Bacteria; p__Bacteroidetes; c__Bacteroidia; o__Bacteroidales; f__Bacteroidaceae; g__Bacteroides; s__Bacteroides_clarus	2.47059	5.54659	2.64286	5.07875	0.978553	0.988209	Out237	0	0	2	16	0	1	0	0	0	0	18	0	0	1	1	0	3	0	0	1	17	0	2	0	3	0	0	0	0	14	0	0	6	4	0	0	0	4	0	0	0
Out239	k__Bacteria; p__Firmicutes; c__Clostridia; o__Clostridiales; f__Ruminococcaceae	1.11765	3.15995	2.28571	5.10524	0.0896623	0.560529	Out239	0	0	0	0	0	9	0	0	0	10	0	0	0	0	0	0	0	1	0	1	0	0	0	5	2	14	2	0	0	0	0	0	0	1	0	2	23	0	0	0	6
Out24	k__Bacteria; p__Actinobacteria; c__Actinobacteria; o__Coriobacteriales; f__Coriobacteriaceae; g__Collinsella; s__Collinsella_aerofaciens	27.7647	40.0055	18.0714	35.0692	0.318887	0.661475	Out24	1	4	31	7	28	40	46	161	77	13	21	0	9	2	24	0	8	0	6	16	2	1	51	6	11	43	19	16	4	0	8	15	8	185	2	0	1	28	10	16	26
Out240	k__Bacteria; p__Proteobacteria; c__Deltaproteobacteria; o__Desulfovibrionales; f__Desulfovibrionaceae; g__Bilophila; s__Bilophila_wadsworthia	3.52941	4.09447	2.25	2.86259	0.51451	0.731271	Out240	0	2	1	6	8	0	8	9	0	0	6	13	4	0	3	0	0	3	0	2	0	5	12	2	2	0	4	0	5	4	1	1	0	6	1	0	0	0	2	0	1
Out241	k__Bacteria; p__Firmicutes; c__Clostridia; o__Clostridiales; f__Lachnospiraceae	18.4706	17.625	17.7857	20.7496	0.897419	0.955149	Out241	6	3	25	23	14	8	56	0	28	17	50	0	43	24	2	13	2	15	4	13	5	35	24	7	20	32	10	25	0	0	6	100	31	8	11	9	9	59	6	27	12
Out242	k__Bacteria; p__Firmicutes; c__Clostridia; o__Clostridiales	1.70588	2.33893	3.10714	5.28688	0.186861	0.599791	Out242	2	0	3	0	3	1	9	1	1	0	1	0	5	0	2	0	1	3	1	3	0	1	3	2	4	0	1	1	28	0	4	4	4	1	2	4	1	2	0	7	1
Out244	k__Bacteria; p__Firmicutes; c__Clostridia; o__Clostridiales; f__Clostridiales_Incertae_Sedis_XIII	0.882353	2.4719	0.107143	0.41627	0.117454	0.560529	Out244	0	0	3	0	0	0	0	1	0	0	0	10	0	0	1	0	0	0	0	0	1	2	0	0	0	0	0	0	0	0	0	0	0	0	0	0	0	0	0	0	0
Out245	k__Bacteria; p__Bacteroidetes; c__Bacteroidia; o__Bacteroidales; f__Porphyromonadaceae; g__Parabacteroides	1.29412	2.54374	4.82143	19.488	0.598319	0.797893	Out245	0	0	0	4	0	1	1	0	0	0	8	7	0	0	0	1	0	0	0	0	0	0	4	0	0	3	0	0	15	0	0	0	3	1	0	0	103	0	0	0	0
Out246	k__Bacteria; p__Bacteroidetes; c__Bacteroidia; o__Bacteroidales	1.47059	6.06339	0	0	0.215886	0.599791	Out246	0	0	0	0	0	0	0	25	0	0	0	0	0	0	0	0	0	0	0	0	0	0	0	0	0	0	0	0	0	0	0	0	0	0	0	0	0	0	0	0	0
Out247	k__Bacteria; p__Firmicutes; c__Bacilli; o__Lactobacillales; f__Carnobacteriaceae; g__Granulicatella	0.529412	1.28051	0.607143	1.10014	0.464811	0.677895	Out247	0	0	0	0	1	2	0	0	0	0	1	0	0	0	0	0	5	0	0	0	1	0	0	0	2	0	2	1	2	0	0	5	0	0	1	0	0	1	0	0	0
Out248	k__Bacteria; p__Firmicutes; c__Clostridia; o__Clostridiales; f__Lachnospiraceae; g__Fusicatenibacter; s__Fusicatenibacter_saccharivorans	3.05882	5.80378	0.714286	1.58365	0.258715	0.61273	Out248	0	0	5	4	22	1	0	0	0	11	0	0	7	1	0	0	1	0	2	1	8	1	0	2	1	0	0	0	0	0	1	0	0	0	0	0	0	2	0	0	0
Out25	k__Bacteria; p__Bacteroidetes; c__Bacteroidia; o__Bacteroidales; f__Bacteroidaceae; g__Bacteroides; s__Bacteroides_fragilis	12.7647	22.1035	19.3929	46.9983	0.962143	0.978529	Out25	0	0	9	1	1	1	0	0	21	1	25	48	7	12	83	7	1	6	0	6	16	36	46	2	8	29	0	0	14	73	0	0	4	243	0	4	0	26	8	0	6
Out250	k__Bacteria; p__Firmicutes	0	0	0.821429	4.1549	0.279421	0.61273	Out250	0	0	0	0	0	0	0	0	0	0	0	0	0	0	0	0	0	0	0	0	0	0	0	1	0	0	0	0	0	0	0	0	0	0	0	0	22	0	0	0	0
Out251	k__Bacteria; p__Firmicutes; c__Clostridia; o__Clostridiales; f__Lachnospiraceae; g__Clostridium_XlVa	4.11765	4.85904	3.85714	7.25062	0.359247	0.677717	Out251	0	1	10	4	7	2	19	5	7	1	4	0	6	2	0	0	2	0	4	2	0	0	7	2	1	2	0	2	0	1	2	4	13	0	6	3	1	3	0	14	0
Out252	k__Bacteria; p__Firmicutes; c__Clostridia; o__Clostridiales; f__Lachnospiraceae; g__Clostridium_XlVa; s__Clostridium_symbiosum	2.35294	7.96038	0.428571	0.741798	1	1	Out252	0	0	0	1	1	4	0	0	0	0	0	33	0	0	1	0	0	0	0	0	0	1	1	0	0	3	0	0	0	2	0	0	0	1	0	0	0	0	0	1	1
Out253	k__Bacteria; p__Proteobacteria	0.294118	1.21268	0.285714	1.51186	0.768003	0.88306	Out253	0	5	0	0	0	0	0	0	0	0	0	0	0	0	0	0	0	0	0	0	0	0	0	0	0	0	0	0	0	0	8	0	0	0	0	0	0	0	0	0	0
Out254	k__Bacteria; p__Firmicutes; c__Clostridia; o__Clostridiales; f__Lachnospiraceae; g__Blautia	0.647059	2.20627	2.32143	7.23189	0.148833	0.599791	Out254	0	2	0	0	0	9	0	0	0	0	0	0	0	0	0	0	0	0	0	0	0	0	0	4	0	1	0	0	0	0	6	0	0	0	1	0	0	38	6	3	0
Out255	k__Bacteria; p__Bacteroidetes; c__Bacteroidia; o__Bacteroidales; f__Bacteroidaceae; g__Bacteroides	0.294118	0.771744	0.357143	0.780042	0.929922	0.964785	Out255	0	0	0	0	0	1	0	0	0	0	0	0	3	0	0	1	0	0	0	0	0	0	0	0	2	0	0	0	2	2	0	0	2	0	0	2	0	0	0	0	0
Out256	k__Bacteria; p__Firmicutes; c__Clostridia; o__Clostridiales; f__Lachnospiraceae; g__Clostridium_XlVa	1.29412	4.59299	0.428571	1.10315	1	1	Out256	0	0	0	0	2	0	0	0	0	0	1	19	0	0	0	0	0	0	0	0	0	0	1	0	0	0	0	0	2	4	0	0	0	0	0	0	0	1	0	0	0
Out257	k__Bacteria; p__Bacteroidetes; c__Bacteroidia; o__Bacteroidales; f__Porphyromonadaceae; g__Butyricimonas; s__Butyricimonas_virosa	1.11765	1.7278	0.75	1.07583	0.833983	0.933033	Out257	0	1	0	0	0	0	0	1	0	3	5	4	4	0	1	0	0	0	0	1	4	1	1	0	0	0	0	0	0	0	0	2	1	3	1	2	0	0	0	2	2
Out258	k__Bacteria; p__Firmicutes; c__Clostridia; o__Clostridiales	0.294118	0.985184	0.535714	0.999338	0.15649	0.599791	Out258	0	1	0	0	0	0	0	0	0	0	0	0	0	0	4	0	0	1	0	0	0	0	2	0	0	1	0	0	0	0	1	0	0	4	1	0	1	0	1	0	0
Out259	k__Bacteria; p__Firmicutes; c__Clostridia; o__Clostridiales; f__Lachnospiraceae; g__Blautia	0.529412	1.46277	1.78571	3.45722	0.131685	0.598923	Out259	1	0	0	1	0	0	0	0	1	0	0	0	6	0	0	0	0	0	0	0	0	0	0	3	4	3	0	2	0	0	1	3	0	0	3	9	1	0	0	0	0
Out26	k__Bacteria; p__Firmicutes; c__Clostridia; o__Clostridiales; f__Ruminococcaceae; g__Faecalibacterium; s__Faecalibacterium_prausnitzii	187.176	156.403	162.464	114.077	0.860608	0.953814	Out26	217	147	417	49	208	342	124	92	457	128	2	2	520	155	84	157	81	304	55	244	310	138	265	171	90	329	201	23	8	2	259	213	193	141	240	142	96	117	79	185	80
Out260	k__Bacteria	0	0	0.678571	2.41988	0.175952	0.599791	Out260	0	0	0	0	0	0	0	0	0	0	0	0	0	0	0	0	0	0	0	0	0	0	0	11	0	0	0	0	0	0	0	0	0	7	0	0	1	0	0	0	0
Out261	k__Bacteria; p__Firmicutes; c__Clostridia; o__Clostridiales	0.705882	1.72354	0.964286	1.5982	0.372594	0.677717	Out261	7	0	2	0	0	0	0	0	0	1	0	0	0	0	1	0	1	0	0	1	0	2	2	1	5	4	1	0	0	0	2	0	6	0	0	0	1	0	1	0	0
Out262	k__Bacteria; p__Firmicutes; c__Clostridia; o__Clostridiales; f__Ruminococcaceae	0	0	0.0357143	0.188982	0.46334	0.677717	Out262	0	0	0	0	0	0	0	0	0	0	0	0	0	0	0	0	0	0	0	0	0	0	0	0	0	0	0	0	0	0	0	0	0	0	0	0	0	0	0	1	0
Out263	k__Bacteria; p__Firmicutes; c__Clostridia; o__Clostridiales	0	0	1.10714	4.17523	0.279421	0.61273	Out263	0	0	0	0	0	0	0	0	0	0	0	0	0	0	0	0	0	0	0	0	0	0	0	12	0	0	0	0	0	0	0	0	0	0	0	0	19	0	0	0	0
Out264	k__Bacteria; p__Bacteroidetes; c__Bacteroidia; o__Bacteroidales	0	0	0.285714	1.01314	0.175952	0.599791	Out264	0	0	0	0	0	0	0	0	0	0	0	0	0	0	0	0	0	0	0	1	0	0	0	0	0	0	0	0	0	0	0	0	0	5	0	0	0	0	0	0	0
Out265	k__Bacteria; p__Firmicutes; c__Clostridia; o__Clostridiales; f__Lachnospiraceae; g__Blautia	2.29412	2.71027	2.42857	2.74103	0.792192	0.902423	Out265	3	2	4	0	8	1	1	2	0	7	0	0	7	1	0	0	3	7	7	0	2	5	0	1	0	3	3	1	2	0	2	11	2	3	3	1	0	0	1	7	1
Out266	k__Bacteria; p__Firmicutes; c__Erysipelotrichia; o__Erysipelotrichales; f__Erysipelotrichaceae; g__Faecalicoccus	0.0588235	0.242536	0.214286	0.956736	0.870969	0.954534	Out266	1	0	0	0	0	0	0	0	0	0	0	0	0	0	0	0	0	0	0	0	0	1	0	0	0	0	0	0	0	0	0	0	0	0	0	0	0	0	0	0	0
Out267	k__Bacteria; p__Bacteroidetes; c__Bacteroidia; o__Bacteroidales; f__Porphyromonadaceae; g__Odoribacter; s__Odoribacter_splanchnicus	0.588235	2.42536	0.107143	0.41627	0.935283	0.964785	Out267	0	0	0	10	0	0	0	0	0	0	0	0	0	0	0	0	0	0	0	0	0	0	0	0	0	0	0	0	0	0	2	0	0	0	1	0	0	0	0	0	0
Out268	k__Bacteria; p__Firmicutes; c__Clostridia; o__Clostridiales	0.176471	0.727607	0.892857	2.85889	0.267194	0.61273	Out268	0	0	0	0	0	0	0	0	3	0	0	0	0	0	0	0	0	0	6	14	0	0	0	0	0	1	0	0	0	0	0	0	0	0	0	0	1	0	0	3	0
Out269	k__Bacteria; p__Firmicutes; c__Clostridia; o__Clostridiales; f__Ruminococcaceae; g__Oscillibacter; s__Oscillibacter_valericigenes	0	0	0.535714	1.31887	0.0453763	0.472433	Out269	0	0	0	0	0	0	0	0	0	0	0	0	0	0	0	0	0	0	0	0	0	0	0	2	1	2	0	0	0	0	0	0	0	0	0	1	6	0	0	0	0
Out27	k__Bacteria; p__Firmicutes; c__Clostridia; o__Clostridiales; f__Lachnospiraceae; g__Anaerostipes; s__Eubacterium_hadrum	24.7647	37.7534	26.1071	31.2615	0.453257	0.677717	Out27	8	20	14	101	8	7	1	13	53	12	1	136	10	16	16	5	0	0	3	12	12	1	26	19	32	59	95	23	0	34	13	8	46	1	19	10	0	17	7	17	29
Out270	k__Bacteria; p__Firmicutes; c__Clostridia; o__Clostridiales; f__Lachnospiraceae	1.29412	2.95306	1.60714	1.96901	0.256876	0.61273	Out270	0	0	0	2	0	0	12	0	3	3	0	0	0	1	0	0	1	4	4	0	0	0	4	2	4	0	0	1	0	0	6	0	0	0	3	3	0	2	0	3	1
Out271	k__Bacteria; p__Firmicutes; c__Clostridia; o__Clostridiales; f__Lachnospiraceae	1.52941	5.3282	0.107143	0.41627	0.264607	0.61273	Out271	0	0	0	0	0	0	0	22	0	0	1	3	0	0	0	0	0	0	0	0	0	0	0	0	0	0	0	0	0	0	0	0	0	0	0	0	1	0	0	0	0
Out272	k__Bacteria; p__Firmicutes; c__Erysipelotrichia; o__Erysipelotrichales; f__Erysipelotrichaceae; g__Erysipelotrichaceae_incertae_sedis; s__Eubacterium_dolichum	0.588235	2.42536	0	0	0.215886	0.599791	Out272	0	0	0	0	0	0	0	0	0	0	10	0	0	0	0	0	0	0	0	0	0	0	0	0	0	0	0	0	0	0	0	0	0	0	0	0	0	0	0	0	0
Out273	k__Bacteria; p__Firmicutes; c__Clostridia; o__Clostridiales; f__Lachnospiraceae	1.47059	3.85872	0.178571	0.547964	0.0441863	0.472433	Out273	0	0	2	0	0	3	0	2	0	1	0	16	0	0	0	0	1	0	0	0	0	0	0	0	0	0	0	0	0	0	0	0	0	0	0	0	0	2	0	0	1
Out274	k__Bacteria; p__Firmicutes; c__Clostridia; o__Clostridiales; f__Lachnospiraceae; g__Clostridium_XlVa	3.64706	6.94569	2.39286	5.49302	0.612705	0.797893	Out274	1	0	0	0	2	0	12	1	0	0	14	25	5	0	1	0	1	20	1	0	0	0	0	0	0	1	0	0	6	22	0	2	4	0	0	1	0	0	1	1	2
Out275	k__Bacteria; p__Firmicutes; c__Clostridia; o__Clostridiales; f__Lachnospiraceae	1.29412	5.33578	0	0	0.215886	0.599791	Out275	0	0	0	0	0	0	0	0	0	0	0	22	0	0	0	0	0	0	0	0	0	0	0	0	0	0	0	0	0	0	0	0	0	0	0	0	0	0	0	0	0
Out276	k__Bacteria; p__Firmicutes; c__Clostridia; o__Clostridiales	0.705882	2.66375	0.178571	0.772374	0.601901	0.797893	Out276	0	0	0	0	0	1	0	11	0	0	0	0	0	0	0	0	0	0	0	0	0	0	0	0	0	0	0	0	0	0	0	0	0	0	0	0	0	0	0	0	1
Out278	k__Bacteria; p__Firmicutes; c__Clostridia; o__Clostridiales; f__Clostridiaceae_1; g__Clostridium_sensu_stricto	2.52941	7.91452	2.07143	3.75084	0.364901	0.677717	Out278	0	0	0	2	3	0	0	0	33	0	0	0	2	1	0	2	0	1	15	0	2	0	0	0	0	3	1	0	0	7	2	0	0	0	1	0	1	12	1	1	3
Out279	k__Bacteria; p__Firmicutes; c__Clostridia; o__Clostridiales; f__Ruminococcaceae	1	2.47487	0.142857	0.590937	0.117454	0.560529	Out279	1	0	7	0	0	8	0	0	1	0	0	0	0	0	0	0	0	0	0	1	0	0	0	0	0	0	0	0	0	0	0	0	0	0	0	0	0	0	0	0	3
Out28	k__Bacteria; p__Firmicutes; c__Bacilli; o__Lactobacillales; f__Streptococcaceae; g__Streptococcus; s__Streptococcus_gallolyticus_subsp._pasteurianus	3.64706	10.6357	10.9643	41.6738	0.721112	0.877106	Out28	1	0	0	1	13	0	0	0	0	0	43	0	0	4	0	0	0	21	0	0	3	0	0	0	0	0	217	0	0	6	0	0	0	0	0	0	0	51	0	0	0
Out280	k__Bacteria; p__Bacteroidetes; c__Bacteroidia; o__Bacteroidales; f__Prevotellaceae; g__Prevotella	0	0	1.03571	3.67657	0.112124	0.560529	Out280	0	0	0	0	0	0	0	0	0	0	0	0	0	0	0	0	0	0	3	0	0	0	0	0	0	4	0	0	0	0	0	19	0	0	0	0	3	0	0	0	0
Out281	k__Bacteria; p__Bacteroidetes; c__Bacteroidia; o__Bacteroidales	0.411765	1.69775	0.392857	1.89227	0.892349	0.954534	Out281	0	0	0	0	0	0	0	0	0	7	0	0	0	0	0	0	0	0	0	0	0	0	0	1	0	0	0	0	0	0	0	0	0	0	0	0	10	0	0	0	0
Out282	k__Bacteria; p__Firmicutes; c__Clostridia; o__Clostridiales; f__Lachnospiraceae; g__Anaerostipes; s__Anaerostipes_caccae	0.294118	0.985184	0.0357143	0.188982	0.29107	0.627077	Out282	0	0	0	0	0	0	1	0	0	0	4	0	0	0	0	0	0	1	0	0	0	0	0	0	0	0	0	0	0	0	0	0	0	0	0	0	0	0	0	0	0
Out283	k__Bacteria; p__Firmicutes; c__Clostridia; o__Clostridiales; f__Lachnospiraceae	1.58824	4.9631	0	0	0.024671	0.472433	Out283	0	0	0	6	0	0	1	0	0	0	20	0	0	0	0	0	0	0	0	0	0	0	0	0	0	0	0	0	0	0	0	0	0	0	0	0	0	0	0	0	0
Out284	k__Bacteria; p__Firmicutes; c__Clostridia; o__Clostridiales; f__Lachnospiraceae	0.823529	2.24264	0.571429	1.39917	0.872048	0.954534	Out284	1	0	9	0	0	0	0	0	0	1	0	0	0	0	0	0	3	1	0	0	0	0	1	0	1	0	0	0	0	0	0	0	0	5	0	0	0	0	0	5	0
Out285	k__Bacteria; p__Firmicutes; c__Clostridia; o__Clostridiales; f__Lachnospiraceae; g__Blautia	0.0588235	0.242536	1	2.76218	0.101919	0.560529	Out285	0	0	0	0	0	0	0	0	0	0	0	0	0	0	1	0	0	0	0	0	0	5	0	13	1	0	0	0	0	0	1	6	0	1	0	0	0	0	1	0	0
Out286	k__Bacteria; p__Firmicutes; c__Clostridia; o__Clostridiales; f__Lachnospiraceae; g__Blautia; s__Blautia_glucerasea	2.17647	5.55917	0.285714	1.32936	0.0470292	0.481266	Out286	0	0	0	0	0	0	1	13	1	0	20	2	0	0	0	0	0	0	0	0	0	1	0	0	0	0	0	0	0	7	0	0	0	0	0	0	0	0	0	0	0
Out287	k__Bacteria; p__Firmicutes; c__Clostridia; o__Clostridiales; f__Ruminococcaceae	0.0588235	0.242536	2.78571	4.22827	0.00193974	0.2382	Out287	0	0	0	0	0	0	0	0	0	1	0	0	0	0	0	0	0	12	0	0	3	0	0	2	4	8	15	2	0	0	4	0	0	2	2	1	0	0	0	10	0
Out288	k__Bacteria; p__Firmicutes; c__Clostridia; o__Clostridiales; f__Ruminococcaceae	0.647059	1.05719	0.25	1.14261	0.022323	0.472433	Out288	0	0	0	3	2	1	1	0	1	0	3	0	0	0	0	0	0	0	0	0	0	0	0	0	0	0	0	0	0	0	0	0	0	1	0	0	0	0	0	6	0
Out289	k__Bacteria; p__Firmicutes; c__Clostridia; o__Clostridiales; f__Lachnospiraceae	0	0	0.714286	1.69656	0.0453763	0.472433	Out289	0	0	0	0	0	0	0	0	0	0	0	0	0	0	0	0	0	0	0	0	5	0	0	1	0	0	0	0	0	0	2	0	0	0	5	0	0	0	0	0	6
Out29	k__Bacteria; p__Bacteroidetes; c__Bacteroidia; o__Bacteroidales; f__Rikenellaceae; g__Alistipes; s__Alistipes_putredinis	25.4118	26.4175	9.07143	21.0905	0.00503816	0.434252	Out29	6	4	14	0	18	61	24	86	3	30	0	52	57	13	52	0	12	6	0	0	0	1	14	0	0	5	0	1	0	0	11	26	0	98	2	0	0	5	0	9	0
Out290	k__Bacteria; p__Firmicutes; c__Clostridia; o__Clostridiales; f__Ruminococcaceae	0	0	1.89286	6.67965	0.112173	0.560529	Out290	0	0	0	0	0	0	0	0	0	0	0	0	0	0	0	0	0	0	0	0	4	0	0	33	0	0	0	14	0	0	0	0	0	0	0	0	2	0	0	0	0
Out291	k__Bacteria; p__Firmicutes; c__Clostridia; o__Clostridiales; f__Clostridiaceae_1; g__Clostridium_sensu_stricto; s__Clostridium_disporicum	0.882353	2.89142	0.857143	1.5803	0.273759	0.61273	Out291	0	0	0	0	0	1	1	0	12	0	0	0	0	0	0	1	0	1	4	0	3	1	1	1	0	0	1	0	0	2	0	7	0	0	0	0	0	0	0	1	2
Out292	k__Bacteria; p__Bacteroidetes; c__Bacteroidia; o__Bacteroidales; f__Porphyromonadaceae; g__Parabacteroides	0.823529	2.4299	0.321429	0.475595	0.744841	0.88118	Out292	0	0	2	0	0	1	0	0	0	0	0	10	0	0	0	0	1	0	0	1	0	0	1	1	0	0	0	0	0	0	1	1	1	0	0	1	0	0	0	0	0
Out293	k__Bacteria; p__Firmicutes; c__Clostridia; o__Clostridiales; f__Lachnospiraceae	0.705882	1.96102	1.39286	2.2334	0.124677	0.572172	Out293	0	1	0	0	0	0	0	0	1	8	0	0	0	2	0	0	0	0	1	0	0	0	0	4	0	9	0	2	0	0	3	5	3	1	2	6	1	0	0	1	0
Out294	k__Bacteria; p__Firmicutes	0	0	2.96429	6.14324	0.000384673	0.14402	Out294	0	0	0	0	0	0	0	0	0	0	0	0	0	0	0	0	0	0	1	3	0	22	0	1	0	8	3	1	0	0	0	24	2	2	3	0	1	0	1	0	1
Out295	k__Bacteria; p__Firmicutes; c__Clostridia; o__Clostridiales	0	0	0.214286	1.13389	0.46334	0.677717	Out295	0	0	0	0	0	0	0	0	0	0	0	0	0	0	0	0	0	0	0	0	0	6	0	0	0	0	0	0	0	0	0	0	0	0	0	0	0	0	0	0	0
Out296	k__Bacteria; p__Bacteroidetes; c__Bacteroidia; o__Bacteroidales	0	0	1.78571	9.44911	0.46334	0.677717	Out296	0	0	0	0	0	0	0	0	0	0	0	0	0	0	0	0	0	0	0	0	0	0	0	0	0	0	0	0	0	0	0	0	0	0	0	0	50	0	0	0	0
Out297	k__Bacteria; p__Firmicutes; c__Clostridia; o__Clostridiales; f__Ruminococcaceae; g__Faecalibacterium; s__Faecalibacterium_prausnitzii	21.3529	33.7508	28.8571	74.7974	0.646997	0.822496	Out297	4	25	71	0	98	11	2	4	100	3	0	0	4	15	2	10	14	0	1	81	16	26	10	19	7	33	2	4	1	0	53	9	10	32	30	10	4	9	14	5	399
Out298	k__Bacteria; p__Firmicutes; c__Clostridia; o__Clostridiales; f__Lachnospiraceae; g__Clostridium_XlVb; s__Clostridium_lactatifermentans	2.05882	8.23461	0.428571	2.26779	0.303703	0.645237	Out298	0	1	0	0	0	0	0	0	0	0	34	0	0	0	0	0	0	0	0	0	0	0	0	0	0	0	0	0	0	0	0	0	0	0	0	0	0	0	0	12	0
Out299	k__Bacteria; p__Bacteroidetes; c__Bacteroidia; o__Bacteroidales; f__Bacteroidaceae; g__Bacteroides	0	0	0.142857	0.590937	0.279421	0.61273	Out299	0	0	0	0	0	0	0	0	0	0	0	0	0	0	0	0	0	0	0	0	0	0	0	0	0	0	0	0	0	0	0	0	0	0	1	0	0	0	3	0	0
Out3	k__Bacteria; p__Bacteroidetes; c__Bacteroidia; o__Bacteroidales; f__Bacteroidaceae; g__Bacteroides; s__Bacteroides_dorei	146.235	234.558	131.321	285.936	0.169995	0.599791	Out3	32	135	76	0	51	146	423	74	55	7	0	560	831	19	43	2	32	8	12	0	1	0	26	21	66	17	10	1	0	1099	3	38	280	105	4	15	3	228	21	1059	40
Out30	k__Bacteria; p__Firmicutes; c__Clostridia; o__Clostridiales; f__Lachnospiraceae; g__Ruminococcus2; s__Ruminococcus_faecis	40	67.4046	37.5	69.597	0.4372	0.677717	Out30	14	24	57	105	0	3	0	0	2	65	0	0	146	7	0	243	14	6	0	13	24	55	18	11	22	8	4	106	0	0	9	44	11	48	16	3	2	361	72	13	10
Out300	k__Bacteria; p__Firmicutes; c__Clostridia; o__Clostridiales; f__Ruminococcaceae; g__Oscillibacter; s__Oscillibacter_valericigenes	0.705882	1.35852	0.357143	0.780042	0.334276	0.677717	Out300	1	0	0	1	0	1	0	3	0	0	5	1	0	0	0	0	0	0	0	0	0	0	0	0	0	0	0	0	0	2	0	0	2	3	1	0	0	0	0	1	1
Out301	k__Bacteria	0	0	2.25	11.9059	0.46334	0.677717	Out301	0	0	0	0	0	0	0	0	0	0	0	0	0	0	0	0	0	0	0	0	0	0	0	0	0	0	0	0	0	0	0	0	0	0	0	0	63	0	0	0	0
Out302	k__Bacteria; p__Bacteroidetes; c__Bacteroidia; o__Bacteroidales	0	0	0.642857	3.40168	0.46334	0.677717	Out302	0	0	0	0	0	0	0	0	0	0	0	0	0	0	0	0	0	0	0	0	0	0	0	0	0	0	0	0	0	0	0	0	0	18	0	0	0	0	0	0	0
Out303	k__Bacteria; p__Firmicutes	0.176471	0.528594	0.321429	0.722832	0.43899	0.677717	Out303	2	0	0	0	0	0	0	0	0	0	0	0	0	0	1	0	0	0	0	1	0	0	0	0	0	0	0	0	0	0	0	0	1	2	0	0	0	0	0	1	1
Out304	k__Bacteria; p__Proteobacteria; c__Deltaproteobacteria	0	0	0.5	2.64575	0.46334	0.677717	Out304	0	0	0	0	0	0	0	0	0	0	0	0	0	0	0	0	0	0	0	0	0	0	0	0	0	0	0	0	0	0	0	0	0	0	0	0	0	0	0	14	0
Out305	k__Bacteria; p__Firmicutes; c__Clostridia; o__Clostridiales; f__Peptostreptococcaceae; g__Clostridium_XI; s__Clostridium_difficile	0.235294	0.752447	0	0	0.0714349	0.504628	Out305	0	0	0	0	3	0	0	0	0	0	0	1	0	0	0	0	0	0	0	0	0	0	0	0	0	0	0	0	0	0	0	0	0	0	0	0	0	0	0	0	0
Out306	k__Bacteria; p__Actinobacteria; c__Actinobacteria; o__Coriobacteriales; f__Coriobacteriaceae	0	0	0.0357143	0.188982	0.46334	0.677717	Out306	0	0	0	0	0	0	0	0	0	0	0	0	0	0	0	0	0	0	0	0	0	0	0	0	0	0	0	0	0	0	0	0	0	0	0	0	0	0	0	0	0
Out308	k__Bacteria; p__Bacteroidetes; c__Bacteroidia; o__Bacteroidales	0	0	0.0357143	0.188982	0.46334	0.677717	Out308	0	0	0	0	0	0	0	0	0	0	0	0	0	0	0	0	0	0	0	0	0	0	0	0	0	0	0	0	0	0	0	0	0	0	0	0	0	0	0	0	0
Out309	k__Bacteria; p__Bacteroidetes; c__Bacteroidia; o__Bacteroidales; f__Prevotellaceae; g__Prevotella; s__Prevotella_copri	21.0588	58.5656	16.7143	28.9711	0.484544	0.701675	Out309	31	0	0	0	0	0	0	0	0	87	0	0	0	232	0	8	0	25	63	51	0	45	0	24	0	0	0	112	0	0	0	42	0	0	0	74	30	0	0	2	0
Out31	k__Bacteria; p__Proteobacteria; c__Gammaproteobacteria; o__Aeromonadales; f__Succinivibrionaceae; g__Succinivibrio; s__Succinivibrio_dextrinosolvens	0	0	29.6786	156.848	0.279421	0.61273	Out31	0	0	0	0	0	0	0	0	0	0	0	0	0	0	0	0	0	0	0	0	0	0	0	0	0	0	0	0	0	0	0	0	0	0	0	1	830	0	0	0	0
Out310	k__Bacteria; p__Bacteroidetes; c__Bacteroidia; o__Bacteroidales	0	0	0.642857	3.40168	0.46334	0.677717	Out310	0	0	0	0	0	0	0	0	0	0	0	0	0	0	0	0	0	0	0	0	0	0	0	0	0	18	0	0	0	0	0	0	0	0	0	0	0	0	0	0	0
Out311	k__Bacteria; p__Firmicutes; c__Negativicutes; o__Selenomonadales; f__Veillonellaceae; g__Selenomonas	0	0	0.178571	0.944911	0.46334	0.677717	Out311	0	0	0	0	0	0	0	0	0	0	0	0	0	0	0	0	0	0	0	0	0	0	0	0	0	0	0	0	0	0	0	0	0	0	0	0	0	0	0	0	0
Out312	k__Bacteria; p__Firmicutes; c__Clostridia; o__Clostridiales; f__Ruminococcaceae; g__Oscillibacter; s__Oscillibacter_valericigenes	0	0	0.285714	1.15011	0.175876	0.599791	Out312	0	0	0	0	0	0	0	0	0	0	0	0	0	0	0	0	0	0	0	0	0	0	0	1	0	0	0	0	0	0	0	0	0	0	0	0	0	0	6	1	0
Out313	k__Bacteria; p__Firmicutes; c__Clostridia; o__Clostridiales; f__Lachnospiraceae; g__Roseburia	0.705882	2.20127	2.17857	5.02625	0.252903	0.61273	Out313	0	0	0	0	0	0	0	0	0	2	0	0	1	0	0	9	0	0	0	0	0	0	0	6	7	0	24	0	0	0	0	2	0	0	0	0	2	10	3	0	0
Out314	k__Bacteria; p__Firmicutes; c__Clostridia; o__Clostridiales; f__Ruminococcaceae; g__Oscillibacter; s__Oscillibacter_valericigenes	0.235294	0.664211	0.892857	1.61794	0.0689531	0.504628	Out314	2	0	0	0	0	0	0	0	0	0	0	0	0	2	0	0	0	6	1	0	0	0	0	0	2	2	0	0	0	0	1	0	1	1	0	2	1	0	0	2	0
Out315	k__Bacteria; p__Firmicutes; c__Clostridia; o__Clostridiales; f__Lachnospiraceae; g__Lactonifactor; s__Lactonifactor_longoviformis	1.11765	3.70612	0.178571	0.772374	0.569293	0.780236	Out315	0	0	0	0	0	0	0	0	0	0	15	4	0	0	0	0	0	1	0	0	0	4	0	0	0	0	0	0	0	0	0	0	0	0	0	0	0	0	0	0	0
Out316	k__Bacteria; p__Firmicutes; c__Clostridia; o__Clostridiales; f__Peptostreptococcaceae; g__Romboutsia	0.235294	0.437237	0.964286	1.71015	0.169088	0.599791	Out316	0	0	0	0	0	0	0	0	1	0	1	0	0	0	0	1	1	1	0	2	1	3	1	0	0	2	7	0	0	0	0	0	0	5	0	0	0	0	0	0	0
Out317	k__Bacteria; p__Firmicutes; c__Clostridia; o__Clostridiales; f__Lachnospiraceae; g__Clostridium_XlVa	1.23529	3.83291	0.714286	1.35693	0.94414	0.96617	Out317	1	1	0	0	0	0	1	0	0	0	1	16	1	0	0	0	0	6	0	2	0	0	2	0	0	0	0	0	3	1	0	2	0	0	0	1	0	0	0	2	0
Out318	k__Bacteria; p__Firmicutes; c__Clostridia; o__Clostridiales; f__Ruminococcaceae	0	0	0.285714	1.51186	0.46334	0.677717	Out318	0	0	0	0	0	0	0	0	0	0	0	0	0	0	0	0	0	0	0	0	0	0	0	0	0	0	0	0	0	0	0	0	8	0	0	0	0	0	0	0	0
Out319	k__Bacteria; p__Firmicutes; c__Clostridia; o__Clostridiales; f__Clostridiales_Incertae_Sedis_XIII	0	0	0.142857	0.590937	0.279421	0.61273	Out319	0	0	0	0	0	0	0	0	0	0	0	0	0	0	0	0	0	0	0	0	0	0	0	0	0	0	0	0	0	0	0	1	0	0	0	0	0	0	0	3	0
Out32	k__Bacteria; p__Actinobacteria; c__Actinobacteria; o__Bifidobacteriales; f__Bifidobacteriaceae; g__Bifidobacterium; s__Bifidobacterium_bifidum	17.6471	34.7004	8.64286	26.5291	0.272276	0.61273	Out32	0	0	21	0	15	0	115	0	0	0	0	0	74	72	0	0	3	0	0	0	0	0	127	0	0	0	39	0	0	1	0	0	0	0	13	0	0	0	0	0	0
Out320	k__Bacteria; p__Actinobacteria; c__Actinobacteria; o__Coriobacteriales; f__Coriobacteriaceae; g__Eggerthella; s__Eggerthella_lenta	0.235294	0.437237	0.0357143	0.188982	0.0432945	0.472433	Out320	0	0	0	0	0	1	0	1	0	0	1	1	0	0	0	0	0	0	0	0	0	1	0	0	0	0	0	0	0	0	0	0	0	0	0	0	0	0	0	0	0
Out321	k__Bacteria; p__Firmicutes; c__Clostridia; o__Clostridiales; f__Lachnospiraceae; g__Lachnospiracea_incertae_sedis; s__Eubacterium_ventriosum	0.235294	0.562296	0.0714286	0.262265	0.273426	0.61273	Out321	0	0	2	0	0	0	0	1	0	0	0	0	0	0	1	0	0	0	0	0	0	0	0	1	0	0	0	0	0	0	0	0	0	0	0	0	0	0	0	0	0
Out322	k__Bacteria; p__Firmicutes; c__Clostridia; o__Clostridiales; f__Lachnospiraceae	0	0	1.5	4.02308	0.0453966	0.472433	Out322	0	0	0	0	0	0	0	0	0	0	0	0	0	0	0	0	0	0	0	0	18	0	0	0	0	0	0	0	0	5	0	1	0	0	5	0	2	0	0	0	11
Out323	k__Bacteria; p__Firmicutes; c__Clostridia; o__Clostridiales; f__Lachnospiraceae	0.352941	0.996317	0.5	0.83887	0.213649	0.599791	Out323	0	0	3	0	0	0	0	0	0	0	0	0	0	0	0	0	3	2	0	0	1	0	1	0	0	0	0	0	0	0	0	0	0	2	0	0	0	0	1	3	0
Out324	k__Bacteria; p__Proteobacteria; c__Betaproteobacteria	1.17647	2.62762	0	0	0.0246457	0.472433	Out324	0	0	0	7	0	0	0	0	7	0	0	0	0	0	6	0	0	0	0	0	0	0	0	0	0	0	0	0	0	0	0	0	0	0	0	0	0	0	0	0	0
Out325	k__Bacteria; p__Firmicutes; c__Clostridia; o__Clostridiales; f__Ruminococcaceae	0.764706	1.98524	0	0	0.0246457	0.472433	Out325	0	0	0	0	0	0	0	6	0	6	0	0	0	0	1	0	0	0	0	0	0	0	0	0	0	0	0	0	0	0	0	0	0	0	0	0	0	0	0	0	0
Out326	k__Bacteria; p__Firmicutes; c__Clostridia; o__Clostridiales; f__Ruminococcaceae	0.764706	1.48026	0.285714	0.599824	0.171041	0.599791	Out326	0	0	0	1	1	0	2	6	0	1	0	0	1	1	0	0	0	0	0	0	1	0	1	0	0	0	0	0	0	0	0	0	0	0	0	0	0	0	1	2	0
Out327	k__Bacteria; p__Firmicutes; c__Clostridia; o__Clostridiales; f__Lachnospiraceae	0	0	0.428571	1.06904	0.0715026	0.504628	Out327	0	0	0	0	0	0	0	0	0	0	0	0	0	0	0	0	0	0	0	0	0	0	0	3	1	0	0	3	0	0	0	1	0	0	0	4	0	0	0	0	0
Out328	k__Bacteria; p__Firmicutes; c__Clostridia; o__Clostridiales; f__Lachnospiraceae	2.35294	8.70303	0.0357143	0.188982	0.106868	0.560529	Out328	0	0	0	0	0	0	0	0	0	0	0	36	3	0	1	0	0	0	0	0	0	0	0	0	0	0	0	0	0	0	0	0	0	0	0	0	0	0	0	1	0
Out329	k__Bacteria; p__Firmicutes; c__Clostridia; o__Clostridiales; f__Lachnospiraceae; g__Blautia	0.117647	0.485071	0.142857	0.755929	0.768003	0.88306	Out329	0	0	0	2	0	0	0	0	0	0	0	0	0	0	0	0	0	0	0	0	0	0	0	0	0	0	0	0	0	0	0	0	0	0	0	0	0	0	0	0	0
Out33	k__Bacteria; p__Bacteroidetes; c__Bacteroidia; o__Bacteroidales; f__Prevotellaceae; g__Prevotella; s__Prevotella_copri	74.4706	186.305	134.143	533.179	0.528275	0.747375	Out33	455	6	1	0	0	0	0	0	1	146	0	0	0	649	1	0	7	0	274	4	1	0	2	2	11	13	0	268	0	1	0	127	0	0	2827	4	131	0	7	1	0
Out330	k__Bacteria; p__Firmicutes; c__Clostridia; o__Clostridiales; f__Ruminococcaceae	0	0	0.464286	1.55116	0.0714399	0.504628	Out330	0	0	0	0	0	0	0	0	0	0	0	0	0	0	0	0	0	0	1	0	0	0	0	2	0	8	0	0	0	0	0	0	0	1	0	0	1	0	0	0	0
Out331	k__Bacteria; p__Firmicutes; c__Clostridia; o__Clostridiales	0	0	0.285714	1.04906	0.279296	0.61273	Out331	0	0	0	0	0	0	0	0	0	0	0	0	0	0	0	0	0	0	0	0	0	0	0	0	0	4	0	0	0	0	0	0	0	4	0	0	0	0	0	0	0
Out332	k__Bacteria; p__Firmicutes; c__Bacilli; o__Lactobacillales; f__Streptococcaceae; g__Lactococcus; s__Lactococcus_taiwanensis	0.294118	1.21268	0.142857	0.448395	0.652327	0.822496	Out332	0	0	0	0	0	0	0	0	0	0	5	0	0	0	0	0	0	0	0	0	0	0	0	1	0	0	0	0	0	0	0	1	0	0	0	0	0	0	0	2	0
Out334	k__Bacteria; p__Firmicutes; c__Clostridia; o__Clostridiales	0	0	0.0714286	0.262265	0.279296	0.61273	Out334	0	0	0	0	0	0	0	0	0	0	0	0	0	0	0	0	0	0	0	0	0	0	0	1	0	0	0	0	0	0	0	0	0	0	0	0	1	0	0	0	0
Out335	k__Bacteria; p__Firmicutes; c__Clostridia; o__Clostridiales	0	0	0.464286	2.45677	0.46334	0.677717	Out335	0	0	0	0	0	0	0	0	0	0	0	0	0	0	0	0	0	0	0	0	0	0	0	13	0	0	0	0	0	0	0	0	0	0	0	0	0	0	0	0	0
Out336	k__Bacteria; p__Firmicutes	0.411765	1.69775	0.0714286	0.262265	0.935272	0.964785	Out336	0	0	0	0	0	0	0	0	0	0	0	7	0	0	0	0	0	0	0	1	0	0	0	0	0	0	0	0	0	0	0	0	0	0	0	0	0	0	0	0	0
Out339	k__Bacteria	0	0	0.714286	2.4015	0.112173	0.560529	Out339	0	0	0	0	0	0	0	0	0	0	0	0	0	0	0	0	0	0	0	3	0	0	0	4	0	0	0	0	0	0	0	0	0	0	0	0	1	0	0	0	0
Out34	k__Bacteria; p__Bacteroidetes; c__Bacteroidia; o__Bacteroidales; f__Bacteroidaceae; g__Bacteroides; s__Bacteroides_plebeius	49.5882	125.191	1.92857	6.32999	0.0556252	0.504628	Out34	0	0	52	0	0	136	0	0	509	0	0	0	105	6	0	0	35	0	0	0	0	1	22	0	0	0	0	0	0	0	26	0	0	5	0	0	0	0	0	0	0
Out340	k__Bacteria; p__Firmicutes; c__Clostridia; o__Clostridiales	0.352941	1.22174	0.285714	1.04906	0.618515	0.797893	Out340	0	1	0	0	0	0	0	5	0	0	0	0	0	0	0	0	0	0	0	0	0	0	0	0	0	0	0	0	0	0	0	0	0	4	0	0	0	0	0	0	0
Out341	k__Bacteria; p__Proteobacteria; c__Betaproteobacteria; o__Burkholderiales; f__Sutterellaceae; g__Sutterella; s__Sutterella_parvirubra	0.941176	2.86074	0.107143	0.566947	0.27896	0.61273	Out341	0	11	0	0	0	0	0	0	0	0	0	0	0	0	5	0	0	3	0	0	0	0	0	0	0	0	0	0	0	0	0	0	0	0	0	0	0	0	0	0	0
Out342	k__Bacteria; p__Firmicutes; c__Clostridia; o__Clostridiales	0.117647	0.485071	0.214286	0.786796	0.618515	0.797893	Out342	2	0	0	0	0	0	0	0	0	0	0	0	0	0	0	0	0	0	0	0	0	0	0	0	0	1	0	0	0	0	0	0	0	4	0	0	1	0	0	0	0
Out343	k__Bacteria; p__Firmicutes; c__Clostridia; o__Clostridiales; f__Ruminococcaceae	0	0	1.67857	8.88217	0.46334	0.677717	Out343	0	0	0	0	0	0	0	0	0	0	0	0	0	0	0	0	0	0	0	0	0	0	0	0	0	0	0	0	0	0	47	0	0	0	0	0	0	0	0	0	0
Out344	k__Bacteria; p__Firmicutes; c__Bacilli; o__Lactobacillales; f__Streptococcaceae; g__Streptococcus	0.294118	0.587868	0.285714	0.534522	0.962602	0.978529	Out344	0	0	0	0	1	2	0	0	0	1	0	1	0	0	0	0	0	1	0	0	0	0	0	0	1	1	0	0	0	1	0	2	0	0	0	0	0	0	1	0	0
Out345	k__Bacteria; p__Firmicutes; c__Clostridia; o__Clostridiales; f__Ruminococcaceae	0	0	0.678571	1.49204	0.0453763	0.472433	Out345	0	0	0	0	0	0	0	0	0	0	0	0	0	0	0	0	0	0	0	3	0	0	0	5	0	3	0	0	0	0	0	0	0	0	0	1	5	0	0	0	0
Out346	k__Bacteria; p__Firmicutes; c__Clostridia; o__Clostridiales; f__Lachnospiraceae; g__Blautia	0	0	0.5	0.96225	0.0284828	0.472433	Out346	0	0	0	0	0	0	0	0	0	0	0	0	0	0	0	0	0	0	0	0	3	0	0	0	2	2	0	0	0	0	0	3	0	0	0	2	0	0	0	0	1
Out347	k__Bacteria; p__Bacteroidetes; c__Bacteroidia; o__Bacteroidales; f__Porphyromonadaceae; g__Parabacteroides	0.411765	0.712287	1.10714	1.85271	0.393986	0.677717	Out347	1	0	0	0	0	2	0	0	2	1	0	0	0	0	0	0	1	0	0	0	0	1	7	0	3	0	0	0	3	1	3	0	5	0	0	0	0	2	0	4	0
Out348	k__Bacteria; p__Firmicutes; c__Clostridia; o__Clostridiales; f__Ruminococcaceae	0	0	0.571429	1.16837	0.0175743	0.472433	Out348	0	0	0	0	0	0	0	0	0	0	0	0	0	0	0	0	0	1	0	0	0	0	0	1	0	0	0	0	0	0	0	1	0	4	0	0	4	0	1	0	3
Out349	k__Bacteria; p__Bacteroidetes; c__Bacteroidia; o__Bacteroidales; f__Prevotellaceae; g__Prevotella; s__Prevotella_copri	20	55.7147	38.8929	76.063	0.870151	0.954534	Out349	45	25	3	0	0	0	0	6	2	231	0	0	0	0	9	1	18	224	174	17	0	29	11	26	3	2	0	38	0	0	0	10	0	0	0	266	112	0	177	0	0
Out35	k__Bacteria; p__Actinobacteria; c__Actinobacteria; o__Bifidobacteriales; f__Bifidobacteriaceae; g__Bifidobacterium; s__Bifidobacterium_breve	1.76471	6.27026	0.142857	0.448395	0.24199	0.61273	Out35	0	0	0	0	0	0	2	0	0	0	0	26	1	0	1	0	0	0	0	0	0	0	0	0	1	0	2	0	0	1	0	0	0	0	0	0	0	0	0	0	0
Out350	k__Bacteria; p__Firmicutes; c__Clostridia; o__Clostridiales	0	0	0.428571	0.997351	0.0453356	0.472433	Out350	0	0	0	0	0	0	0	0	0	0	0	0	0	0	0	0	0	0	0	0	0	0	0	1	0	4	3	0	0	0	0	0	0	1	0	0	2	0	1	0	0
Out351	k__Bacteria; p__Firmicutes; c__Erysipelotrichia; o__Erysipelotrichales; f__Erysipelotrichaceae; g__Holdemania; s__Holdemania_filiformis	0.0588235	0.242536	0.107143	0.31497	0.601458	0.797893	Out351	0	0	0	0	0	0	0	0	0	0	0	0	1	0	0	0	0	1	0	0	0	1	0	0	0	0	0	0	0	0	0	0	0	0	0	0	0	0	0	0	0
Out352	k__Bacteria; p__Firmicutes; c__Clostridia; o__Clostridiales; f__Lachnospiraceae; g__Clostridium_XlVa	3.11765	4.97346	0.75	1.35058	0.00997738	0.441548	Out352	5	5	9	2	1	3	20	1	1	2	0	0	1	0	0	0	3	0	0	3	0	0	0	4	1	0	0	0	0	0	1	1	1	0	0	0	0	2	0	4	0
Out353	k__Bacteria; p__Firmicutes; c__Clostridia; o__Clostridiales; f__Lachnospiraceae	0.294118	1.21268	1.07143	3.6406	0.402826	0.677717	Out353	0	0	0	0	0	0	5	0	0	0	0	0	0	0	0	0	0	4	0	0	0	0	0	0	0	0	0	0	0	0	0	0	0	0	0	0	0	0	1	18	7
Out354	k__Bacteria; p__Firmicutes; c__Erysipelotrichia; o__Erysipelotrichales; f__Erysipelotrichaceae; g__Holdemania; s__Holdemania_filiformis	0.470588	0.799816	0.5	0.57735	0.535083	0.754931	Out354	0	0	2	0	1	0	0	2	0	0	2	0	0	1	0	0	0	0	0	1	0	0	1	1	1	0	1	0	0	1	0	1	0	1	0	0	0	1	1	1	1
Out356	k__Bacteria; p__Firmicutes; c__Clostridia; o__Clostridiales	0.0588235	0.242536	0.214286	1.13389	0.768003	0.88306	Out356	0	0	1	0	0	0	0	0	0	0	0	0	0	0	0	0	0	0	0	0	0	0	0	0	0	0	0	0	0	0	0	0	0	6	0	0	0	0	0	0	0
Out357	k__Bacteria; p__Actinobacteria; c__Actinobacteria; o__Actinomycetales; f__Microbacteriaceae; g__Microbacterium	0.235294	0.562296	0	0	0.0246457	0.472433	Out357	0	0	0	0	0	0	1	0	0	0	1	2	0	0	0	0	0	0	0	0	0	0	0	0	0	0	0	0	0	0	0	0	0	0	0	0	0	0	0	0	0
Out358	k__Bacteria; p__Firmicutes; c__Clostridia; o__Clostridiales; f__Lachnospiraceae	4.05882	9.5621	4.96429	22.0294	0.317828	0.661475	Out358	0	0	0	1	0	0	4	0	0	0	22	35	0	2	2	3	0	4	1	0	0	2	0	0	0	0	0	0	0	117	0	0	0	0	0	0	0	7	0	3	0
Out359	k__Bacteria; p__Firmicutes; c__Clostridia; o__Clostridiales; f__Ruminococcaceae	0.470588	0.874475	0.142857	0.356348	0.183995	0.599791	Out359	2	0	0	0	0	0	1	0	0	0	0	3	1	0	0	0	1	0	0	0	0	0	0	0	0	0	1	0	0	0	0	0	0	1	0	0	0	0	0	0	1
Out36	k__Bacteria; p__Firmicutes; c__Clostridia; o__Clostridiales; f__Lachnospiraceae; g__Ruminococcus2; s__Ruminococcus_torques	11.5294	12.3345	27.8214	56.8475	0.943559	0.96617	Out36	3	29	4	13	6	40	0	2	23	18	0	0	26	6	21	2	3	18	2	14	17	268	18	0	0	4	14	0	8	86	16	1	0	0	0	4	0	65	18	147	17
Out360	k__Bacteria; p__Firmicutes; c__Clostridia; o__Clostridiales; f__Lachnospiraceae; g__Clostridium_XlVa; s__Clostridium_glycyrrhizinilyticum	0.470588	1.69991	0.392857	0.685257	0.232834	0.61273	Out360	0	0	0	0	0	0	0	0	0	0	7	0	1	0	0	0	0	2	0	0	0	1	1	0	0	0	0	0	1	1	0	0	2	1	0	0	0	0	0	0	0
Out362	k__Bacteria; p__Bacteroidetes; c__Bacteroidia; o__Bacteroidales; f__Prevotellaceae	0	0	0.428571	2.26779	0.46334	0.677717	Out362	0	0	0	0	0	0	0	0	0	0	0	0	0	0	0	0	0	0	0	0	0	0	0	0	0	0	0	0	0	0	0	0	0	0	0	0	12	0	0	0	0
Out363	k__Bacteria; p__Firmicutes; c__Clostridia; o__Clostridiales; f__Lachnospiraceae	0	0	0.321429	1.18801	0.175952	0.599791	Out363	0	0	0	0	0	0	0	0	0	0	0	0	0	0	0	0	0	0	0	0	0	0	0	0	2	0	0	0	0	0	0	6	0	0	0	0	0	0	0	0	0
Out365	k__Bacteria; p__Bacteroidetes; c__Bacteroidia; o__Bacteroidales; f__Bacteroidaceae; g__Bacteroides	0.0588235	0.242536	0.392857	0.685257	0.0646383	0.504628	Out365	0	0	0	0	0	1	0	0	0	0	0	0	0	0	0	0	0	0	0	0	0	0	0	1	1	2	0	0	0	2	0	0	0	0	0	0	0	0	0	0	2
Out366	k__Bacteria; p__Firmicutes; c__Erysipelotrichia; o__Erysipelotrichales; f__Erysipelotrichaceae; g__Erysipelotrichaceae_incertae_sedis	0.176471	0.727607	0.214286	0.786796	0.618515	0.797893	Out366	0	0	0	0	0	0	3	0	0	0	0	0	0	0	0	0	0	1	0	0	0	0	0	0	0	0	0	0	0	0	0	0	0	0	0	0	0	0	0	4	0
Out367	k__Bacteria; p__Firmicutes; c__Clostridia; o__Clostridiales; f__Lachnospiraceae; g__Clostridium_XlVa	0.294118	0.985184	0.214286	0.786796	0.91454	0.964785	Out367	0	0	0	0	0	0	0	0	0	0	0	4	1	0	0	0	0	0	0	0	0	0	0	0	0	0	1	0	0	0	0	0	0	4	0	0	0	0	0	0	1
Out368	k__Bacteria; p__Firmicutes; c__Clostridia; o__Clostridiales; f__Lachnospiraceae	0.647059	1.22174	0.0714286	0.262265	0.0392739	0.472433	Out368	2	1	0	3	1	0	0	0	0	0	4	0	0	0	0	0	0	0	0	1	0	0	1	0	0	0	0	0	0	0	0	0	0	0	0	0	0	0	0	0	0
Out369	k__Bacteria; p__Firmicutes; c__Clostridia; o__Clostridiales	0.176471	0.727607	0	0	0.215886	0.599791	Out369	0	0	0	0	0	0	0	3	0	0	0	0	0	0	0	0	0	0	0	0	0	0	0	0	0	0	0	0	0	0	0	0	0	0	0	0	0	0	0	0	0
Out37	k__Bacteria; p__Proteobacteria; c__Betaproteobacteria; o__Burkholderiales; f__Sutterellaceae; g__Sutterella	10.2353	23.597	12.3929	18.5179	0.230619	0.61273	Out37	5	0	0	0	0	0	0	0	0	54	1	0	82	0	0	32	0	33	18	17	0	0	0	21	0	26	0	33	0	0	87	13	0	0	0	0	15	0	21	0	5
Out370	k__Bacteria; p__Bacteroidetes; c__Bacteroidia; o__Bacteroidales; f__Porphyromonadaceae; g__Barnesiella; s__Barnesiella_intestinihominis	8.82353	13.3895	3	7.38367	0.0895762	0.560529	Out370	0	5	1	1	46	2	0	13	0	21	0	17	1	11	32	0	0	0	0	5	2	0	4	0	0	0	0	0	0	0	7	1	0	19	1	0	1	0	0	35	1
Out371	k__Bacteria; p__Bacteroidetes; c__Bacteroidia; o__Bacteroidales	0	0	0.392857	2.0788	0.46334	0.677717	Out371	0	0	0	0	0	0	0	0	0	0	0	0	0	0	0	0	0	0	11	0	0	0	0	0	0	0	0	0	0	0	0	0	0	0	0	0	0	0	0	0	0
Out373	k__Bacteria; p__Bacteroidetes; c__Bacteroidia; o__Bacteroidales; f__Rikenellaceae; g__Alistipes; s__Alistipes_indistinctus	0.176471	0.528594	0.142857	0.448395	0.91454	0.964785	Out373	0	0	0	0	0	0	0	2	0	0	0	0	0	0	1	0	0	0	0	1	0	0	0	0	0	0	0	0	0	0	0	0	0	0	0	0	0	0	0	0	2
Out374	k__Bacteria; p__Firmicutes; c__Clostridia; o__Clostridiales; f__Lachnospiraceae	0	0	0.214286	1.13389	0.46334	0.677717	Out374	0	0	0	0	0	0	0	0	0	0	0	0	0	0	0	0	0	0	0	0	0	0	0	0	0	0	0	0	0	0	0	0	0	0	0	0	0	0	0	0	0
Out375	k__Bacteria; p__Firmicutes; c__Clostridia; o__Clostridiales; f__Clostridiales_Incertae_Sedis_XIII	0	0	0.0357143	0.188982	0.46334	0.677717	Out375	0	0	0	0	0	0	0	0	0	0	0	0	0	0	0	0	0	0	0	0	0	0	0	0	0	0	0	0	0	0	0	0	0	0	0	0	1	0	0	0	0
Out376	k__Bacteria; p__Firmicutes; c__Clostridia; o__Clostridiales	0	0	0.321429	0.669636	0.0452542	0.472433	Out376	0	0	0	0	0	0	0	0	0	0	0	0	0	0	0	0	0	0	2	0	0	1	0	0	1	2	2	0	0	0	0	0	0	0	0	0	0	0	1	0	0
Out377	k__Bacteria; p__Firmicutes; c__Clostridia; o__Clostridiales	0	0	0.0714286	0.262265	0.279296	0.61273	Out377	0	0	0	0	0	0	0	0	0	0	0	0	0	0	0	0	0	0	0	0	0	0	0	1	0	0	0	0	0	0	0	0	0	0	0	0	1	0	0	0	0
Out378	k__Bacteria; p__Firmicutes; c__Clostridia; o__Clostridiales; f__Ruminococcaceae	0	0	0.25	1.32288	0.46334	0.677717	Out378	0	0	0	0	0	0	0	0	0	0	0	0	0	0	0	0	0	0	0	0	0	0	0	0	0	0	0	0	0	0	0	0	0	0	0	0	0	0	0	0	7
Out379	k__Bacteria; p__Proteobacteria; c__Gammaproteobacteria; o__Enterobacteriales; f__Enterobacteriaceae; g__Providencia	0	0	0.25	1.32288	0.46334	0.677717	Out379	0	0	0	0	0	0	0	0	0	0	0	0	0	0	0	0	0	0	0	0	0	0	0	0	0	0	0	0	0	0	0	0	0	0	0	0	0	7	0	0	0
Out38	k__Bacteria; p__Proteobacteria; c__Gammaproteobacteria; o__Enterobacteriales; f__Enterobacteriaceae	68.8824	215.715	21.1786	43.2161	1	1	Out38	0	0	22	2	10	76	46	33	3	2	61	1	1	0	6	901	7	5	0	7	7	5	10	0	28	74	6	28	219	14	8	37	1	13	0	0	17	71	21	4	0
Out380	k__Bacteria; p__Bacteroidetes; c__Bacteroidia; o__Bacteroidales; f__Rikenellaceae; g__Alistipes; s__Alistipes_indistinctus	0.411765	1.06412	0.214286	0.568112	0.724255	0.877106	Out380	0	0	0	0	0	2	0	4	0	1	0	0	0	0	0	0	0	0	0	0	0	2	0	0	0	0	0	0	0	0	0	0	0	1	0	0	0	0	0	2	0
Out381	k__Bacteria; p__Actinobacteria; c__Actinobacteria; o__Bifidobacteriales; f__Bifidobacteriaceae; g__Bifidobacterium; s__Bifidobacterium_animalis_subsp._lactis	0.0588235	0.242536	0	0	0.215886	0.599791	Out381	0	0	0	0	0	0	0	0	0	0	0	0	1	0	0	0	0	0	0	0	0	0	0	0	0	0	0	0	0	0	0	0	0	0	0	0	0	0	0	0	0
Out382	k__Bacteria; p__Firmicutes; c__Bacilli; o__Lactobacillales; f__Streptococcaceae; g__Streptococcus; s__Streptococcus_gallolyticus_subsp._macedonicus	0	0	0.107143	0.41627	0.279421	0.61273	Out382	0	0	0	0	0	0	0	0	0	0	0	0	0	0	0	0	0	0	0	0	1	0	0	0	0	0	0	0	0	0	0	0	0	0	0	0	0	0	2	0	0
Out383	k__Bacteria; p__Firmicutes; c__Clostridia; o__Clostridiales; f__Lachnospiraceae; g__Eisenbergiella; s__Eisenbergiella_tayi	0.882353	1.99632	0.25	0.799305	0.62936	0.808424	Out383	0	0	0	0	0	0	0	0	0	0	6	5	0	0	4	0	0	0	0	0	0	1	0	0	0	0	4	0	0	1	0	0	0	0	0	0	0	0	0	0	0
Out384	k__Bacteria; p__Firmicutes; c__Clostridia; o__Clostridiales; f__Ruminococcaceae	0.176471	0.727607	0.178571	0.475595	0.452585	0.677717	Out384	0	0	0	0	0	3	0	0	0	0	0	0	0	0	0	0	0	0	0	0	0	0	1	0	0	0	0	0	0	2	0	0	0	0	1	0	0	0	1	0	0
Out385	k__Bacteria; p__Firmicutes; c__Clostridia; o__Clostridiales; f__Lachnospiraceae	0.117647	0.485071	0.214286	0.568112	0.427125	0.677717	Out385	0	2	0	0	0	0	0	0	0	0	0	0	0	0	0	0	0	0	0	1	0	0	1	0	0	0	0	0	0	0	0	2	2	0	0	0	0	0	0	0	0
Out386	k__Bacteria; p__Bacteroidetes; c__Bacteroidia; o__Bacteroidales; f__Bacteroidaceae; g__Bacteroides	0	0	0.25	1.32288	0.46334	0.677717	Out386	0	0	0	0	0	0	0	0	0	0	0	0	0	0	0	0	0	0	0	0	0	0	0	0	0	0	0	0	0	0	0	0	0	0	0	0	0	0	0	7	0
Out388	k__Bacteria; p__Bacteroidetes; c__Bacteroidia; o__Bacteroidales; f__Prevotellaceae	0.647059	2.66789	0	0	0.215886	0.599791	Out388	11	0	0	0	0	0	0	0	0	0	0	0	0	0	0	0	0	0	0	0	0	0	0	0	0	0	0	0	0	0	0	0	0	0	0	0	0	0	0	0	0
Out389	k__Bacteria; p__Proteobacteria	0	0	0.214286	1.13389	0.46334	0.677717	Out389	0	0	0	0	0	0	0	0	0	0	0	0	0	0	0	0	0	0	0	0	0	0	0	0	0	0	0	0	0	0	0	0	0	0	0	0	6	0	0	0	0
Out39	k__Bacteria; p__Bacteroidetes; c__Bacteroidia; o__Bacteroidales; f__Porphyromonadaceae; g__Parabacteroides; s__Parabacteroides_merdae	28.9412	38.0041	8.21429	11.7295	0.0322578	0.472433	Out39	6	1	9	50	0	49	122	104	21	17	0	0	74	6	15	9	9	4	1	17	0	19	12	8	5	15	20	0	0	1	0	0	0	0	0	0	0	1	25	1	3
Out390	k__Bacteria	0.117647	0.485071	0	0	0.215886	0.599791	Out390	0	0	0	0	0	0	0	2	0	0	0	0	0	0	0	0	0	0	0	0	0	0	0	0	0	0	0	0	0	0	0	0	0	0	0	0	0	0	0	0	0
Out391	k__Bacteria; p__Firmicutes; c__Clostridia; o__Clostridiales; f__Eubacteriaceae; g__Eubacterium; s__Eubacterium_limosum	0.176471	0.727607	0.357143	0.911421	0.293668	0.630463	Out391	0	0	0	0	0	0	0	3	0	0	0	0	0	0	0	0	0	1	0	0	0	0	0	1	0	0	2	0	2	4	0	0	0	0	0	0	0	0	0	0	0
Out392	k__Bacteria; p__Firmicutes; c__Negativicutes; o__Selenomonadales; f__Acidaminococcaceae; g__Phascolarctobacterium; s__Phascolarctobacterium_faecium	0	0	0.571429	2.1157	0.279421	0.61273	Out392	0	0	0	0	0	0	0	0	0	0	0	0	0	0	0	0	0	0	0	0	0	0	0	0	0	0	0	0	0	0	0	9	0	0	7	0	0	0	0	0	0
Out393	k__Bacteria; p__Bacteroidetes; c__Bacteroidia; o__Bacteroidales; f__Bacteroidaceae; g__Bacteroides	0	0	0.0714286	0.377964	0.46334	0.677717	Out393	0	0	0	0	0	0	0	0	0	0	0	0	0	0	0	0	0	0	0	0	0	0	0	0	0	0	0	0	0	0	0	0	0	2	0	0	0	0	0	0	0
Out394	k__Bacteria; p__Firmicutes; c__Clostridia; o__Clostridiales; f__Lachnospiraceae	0.705882	2.41777	0.892857	2.18309	0.318676	0.661475	Out394	0	0	1	0	0	10	0	0	0	1	0	0	0	0	0	0	0	10	0	1	0	1	0	0	0	0	1	0	1	0	1	6	0	0	0	0	0	0	1	3	0
Out395	k__Bacteria; p__Proteobacteria; c__Betaproteobacteria; o__Burkholderiales	0	0	0.321429	1.70084	0.46334	0.677717	Out395	0	0	0	0	0	0	0	0	0	0	0	0	0	0	0	0	0	0	0	0	0	0	0	0	0	0	0	0	0	0	0	0	0	0	9	0	0	0	0	0	0
Out396	k__Bacteria; p__Firmicutes; c__Clostridia; o__Clostridiales; f__Clostridiales_Incertae_Sedis_XI; g__Parvimonas; s__Parvimonas_micra	0	0	0	0	NA	NA	Out396	0	0	0	0	0	0	0	0	0	0	0	0	0	0	0	0	0	0	0	0	0	0	0	0	0	0	0	0	0	0	0	0	0	0	0	0	0	0	0	0	0
Out397	k__Bacteria; p__Firmicutes; c__Clostridia; o__Clostridiales; f__Ruminococcaceae	0	0	0.214286	0.629941	0.111979	0.560529	Out397	0	0	0	0	0	0	0	0	0	0	0	0	0	0	0	0	0	0	0	1	0	0	0	0	0	1	0	0	0	0	1	0	0	0	0	0	0	0	0	0	3
Out398	k__Bacteria	0.411765	1.00367	0.25	0.585314	0.91601	0.964785	Out398	0	3	0	0	3	0	0	0	0	0	0	1	0	0	0	0	0	0	0	0	0	0	0	0	0	1	0	0	0	0	0	0	2	0	1	2	0	0	1	0	0
Out399	k__Bacteria; p__Proteobacteria	0	0	0.107143	0.41627	0.279421	0.61273	Out399	0	0	0	0	0	0	0	0	0	0	0	0	0	0	0	0	0	0	0	0	0	0	0	0	0	0	0	0	0	0	0	0	0	0	0	0	0	0	0	0	1
Out4	k__Bacteria; p__Bacteroidetes; c__Bacteroidia; o__Bacteroidales; f__Bacteroidaceae; g__Bacteroides; s__Bacteroides_plebeius	269	428.603	18.75	48.1115	0.00678752	0.434252	Out4	126	0	317	0	0	913	1533	0	117	0	528	2	698	21	0	20	298	103	0	0	0	0	78	0	0	1	0	14	0	0	220	1	0	15	82	10	0	0	0	0	0
Out40	k__Bacteria; p__Firmicutes; c__Clostridia; o__Clostridiales; f__Peptostreptococcaceae; g__Intestinibacter; s__Intestinibacter_bartlettii	13	22.5	49.0357	72.3267	0.00335108	0.342927	Out40	0	1	1	28	7	84	2	0	18	0	2	42	0	0	5	31	0	45	16	2	102	101	28	9	13	207	321	10	1	23	40	13	0	33	27	3	152	11	23	18	2
Out400	k__Bacteria; p__Bacteroidetes; c__Bacteroidia; o__Bacteroidales; f__Bacteroidaceae; g__Bacteroides; s__Bacteroides_fragilis	3.41176	6.53891	1.85714	3.35233	0.467353	0.679987	Out400	0	0	2	0	4	2	0	0	2	1	0	26	2	2	12	5	0	3	0	2	16	4	4	2	6	0	1	1	0	7	0	0	0	0	0	0	0	0	0	1	1
Out401	k__Bacteria; p__Firmicutes; c__Clostridia; o__Clostridiales	0	0	0.142857	0.755929	0.46334	0.677717	Out401	0	0	0	0	0	0	0	0	0	0	0	0	0	0	0	0	0	0	0	0	0	0	0	4	0	0	0	0	0	0	0	0	0	0	0	0	0	0	0	0	0
Out402	k__Bacteria; p__Firmicutes; c__Clostridia; o__Clostridiales; f__Ruminococcaceae; g__Oscillibacter; s__Oscillibacter_valericigenes	0	0	0.714286	1.65232	0.0176837	0.472433	Out402	0	0	0	0	0	0	0	0	0	0	0	0	0	0	0	0	0	0	0	2	0	0	0	2	0	1	2	0	0	0	0	0	0	8	1	0	3	0	0	0	0
Out403	k__Bacteria; p__Firmicutes; c__Bacilli; o__Lactobacillales; f__Streptococcaceae; g__Streptococcus	0.705882	1.68689	0.357143	0.558721	0.798321	0.904371	Out403	0	0	7	1	0	0	0	0	0	1	1	0	0	0	1	0	1	0	1	1	2	0	1	0	1	0	0	1	0	0	0	1	0	0	0	0	0	0	0	0	0
Out404	k__Bacteria; p__Bacteroidetes; c__Bacteroidia; o__Bacteroidales; f__Porphyromonadaceae	0.294118	0.848875	0	0	0.0714349	0.504628	Out404	0	0	2	0	0	0	0	0	0	0	0	0	0	0	0	0	3	0	0	0	0	0	0	0	0	0	0	0	0	0	0	0	0	0	0	0	0	0	0	0	0
Out405	k__Bacteria; p__Firmicutes; c__Clostridia; o__Clostridiales; f__Clostridiales_Incertae_Sedis_XIII	0.411765	1.27764	0.464286	0.792658	0.272924	0.61273	Out405	0	0	0	0	0	0	0	2	0	5	0	0	0	0	0	0	0	2	0	0	0	0	0	0	2	1	1	0	0	0	0	0	2	2	0	1	0	0	0	0	0
Out406	k__Bacteria; p__Firmicutes; c__Clostridia; o__Clostridiales; f__Clostridiales_Incertae_Sedis_XIII; g__Anaerovorax; s__Anaerovorax_odorimutans	0.0588235	0.242536	0.0714286	0.262265	0.892274	0.954534	Out406	1	0	0	0	0	0	0	0	0	0	0	0	0	0	0	0	0	0	0	0	0	0	0	0	0	0	0	0	0	0	0	1	1	0	0	0	0	0	0	0	0
Out407	k__Bacteria; p__Actinobacteria; c__Actinobacteria; o__Actinomycetales; f__Actinomycetaceae; g__Actinomyces	0.352941	0.785905	0.178571	0.475595	0.438512	0.677717	Out407	0	0	3	0	0	1	0	1	0	0	1	0	0	0	0	0	0	0	0	0	0	0	1	0	0	0	1	0	1	0	0	0	0	0	0	0	0	0	0	0	0
Out408	k__Bacteria; p__Bacteroidetes; c__Bacteroidia; o__Bacteroidales	0.941176	3.88057	0.142857	0.755929	0.718443	0.876986	Out408	0	0	0	0	0	16	0	0	0	0	0	0	0	0	0	0	0	0	0	0	0	0	0	0	0	0	0	0	0	0	0	0	0	0	0	0	4	0	0	0	0
Out409	k__Bacteria; p__Firmicutes; c__Erysipelotrichia; o__Erysipelotrichales; f__Erysipelotrichaceae	0	0	0.321429	1.70084	0.46334	0.677717	Out409	0	0	0	0	0	0	0	0	0	0	0	0	0	0	0	0	0	0	0	0	0	0	0	0	0	0	0	0	0	0	0	0	0	0	0	0	0	0	0	9	0
Out41	k__Bacteria; p__Firmicutes; c__Negativicutes; o__Selenomonadales; f__Acidaminococcaceae; g__Phascolarctobacterium; s__Phascolarctobacterium_faecium	48.5882	60.9601	25.6071	36.8403	0.100819	0.560529	Out41	37	46	54	31	40	71	3	4	13	0	0	105	169	24	212	0	17	0	0	0	0	0	69	49	0	0	40	0	107	41	49	27	118	9	5	28	0	50	0	112	0
Out411	k__Bacteria; p__Firmicutes; c__Negativicutes; o__Selenomonadales	0	0	0.25	1.32288	0.46334	0.677717	Out411	0	0	0	0	0	0	0	0	0	0	0	0	0	0	0	0	0	0	0	0	7	0	0	0	0	0	0	0	0	0	0	0	0	0	0	0	0	0	0	0	0
Out412	k__Bacteria; p__Firmicutes; c__Clostridia; o__Clostridiales; f__Lachnospiraceae; g__Butyrivibrio	0	0	0.678571	3.59066	0.46334	0.677717	Out412	0	0	0	0	0	0	0	0	0	0	0	0	0	0	0	0	0	0	0	0	0	0	0	0	0	0	0	0	0	0	0	0	0	0	0	0	19	0	0	0	0
Out413	k__Bacteria; p__Firmicutes; c__Clostridia; o__Clostridiales; f__Ruminococcaceae; g__Pseudoflavonifractor; s__Pseudoflavonifractor_capillosus	0.294118	0.587868	0.0714286	0.262265	0.1169	0.560529	Out413	0	0	0	0	0	0	0	1	0	1	0	0	2	0	1	0	0	0	0	1	1	0	0	0	0	0	0	0	0	0	0	0	0	0	0	0	0	0	0	0	0
Out414	k__Bacteria; p__Firmicutes; c__Clostridia; o__Clostridiales; f__Lachnospiraceae; g__Coprococcus; s__Coprococcus_comes	1.52941	2.47784	1.42857	3.28215	0.756825	0.88306	Out414	0	0	1	3	0	0	0	2	1	7	0	0	8	0	0	1	3	0	0	1	1	1	2	0	3	2	0	0	0	0	4	0	0	3	0	2	0	17	1	0	3
Out415	k__Bacteria; p__Firmicutes; c__Clostridia; o__Clostridiales	0	0	0.107143	0.566947	0.46334	0.677717	Out415	0	0	0	0	0	0	0	0	0	0	0	0	0	0	0	0	0	0	0	0	0	0	0	0	0	0	0	0	0	0	0	0	0	0	3	0	0	0	0	0	0
Out416	k__Bacteria; p__Firmicutes; c__Erysipelotrichia; o__Erysipelotrichales; f__Erysipelotrichaceae; g__Faecalitalea; s__Faecalitalea_cylindroides	0.176471	0.727607	0.321429	1.0203	0.427329	0.677717	Out416	0	0	0	0	0	0	0	0	0	3	0	0	0	0	0	0	0	0	0	5	1	0	0	0	0	0	0	1	0	0	0	0	0	0	0	0	0	0	0	0	2
Out417	k__Bacteria; p__Bacteroidetes; c__Bacteroidia; o__Bacteroidales; f__Prevotellaceae; g__Paraprevotella; s__Paraprevotella_xylaniphila	0	0	0.392857	2.0788	0.46334	0.677717	Out417	0	0	0	0	0	0	0	0	0	0	0	0	0	0	0	0	0	0	0	0	0	0	0	0	0	0	0	0	0	0	0	0	0	0	0	0	0	0	0	0	0
Out418	k__Bacteria; p__Firmicutes; c__Clostridia; o__Clostridiales; f__Lachnospiraceae	0.0588235	0.242536	0.0357143	0.188982	0.743026	0.88073	Out418	0	0	1	0	0	0	0	0	0	0	0	0	0	0	0	0	0	0	0	0	0	0	0	0	0	0	0	0	0	0	0	0	0	0	0	0	0	0	0	0	0
Out419	k__Bacteria; p__Proteobacteria; c__Deltaproteobacteria; o__Desulfovibrionales; f__Desulfovibrionaceae; g__Desulfovibrio	0	0	0.214286	1.13389	0.46334	0.677717	Out419	0	0	0	0	0	0	0	0	0	0	0	0	0	0	0	0	0	0	0	0	0	0	0	6	0	0	0	0	0	0	0	0	0	0	0	0	0	0	0	0	0
Out42	k__Bacteria; p__Bacteroidetes; c__Bacteroidia; o__Bacteroidales; f__Porphyromonadaceae; g__Parabacteroides; s__Parabacteroides_distasonis	24.4118	39.8263	22.1786	57.0647	0.324629	0.67112	Out42	16	5	31	6	4	23	7	13	2	15	129	126	19	0	0	0	19	21	3	3	5	1	2	13	5	10	14	0	285	130	13	2	1	9	4	7	1	3	6	28	4
Out420	k__Bacteria; p__Proteobacteria; c__Gammaproteobacteria; o__Enterobacteriales; f__Enterobacteriaceae	0.529412	1.28051	1.32143	3.55958	0.815763	0.91736	Out420	0	0	1	0	0	0	0	0	0	1	5	0	0	0	0	2	0	0	0	0	1	0	0	0	10	2	0	5	16	0	0	0	0	0	0	0	0	2	0	0	1
Out421	k__Bacteria; p__Firmicutes; c__Clostridia; o__Clostridiales; f__Peptostreptococcaceae	0.941176	3.1319	0.607143	1.59488	0.712072	0.876177	Out421	0	0	1	0	13	0	0	0	1	0	0	0	0	0	0	1	0	0	5	0	0	0	0	0	0	6	0	0	0	0	0	0	0	0	0	0	0	4	1	0	0
Out422	k__Bacteria; p__Firmicutes; c__Clostridia; o__Clostridiales; f__Lachnospiraceae; g__Clostridium_XlVb; s__Clostridium_lactatifermentans	0.117647	0.332106	0.25	0.518188	0.407202	0.677717	Out422	0	0	0	0	0	0	0	0	0	1	0	0	0	0	1	0	0	1	0	0	1	0	0	0	0	0	1	0	0	0	0	0	0	0	0	0	0	1	0	1	0
Out423	k__Bacteria; p__Bacteroidetes; c__Bacteroidia; o__Bacteroidales; f__Bacteroidaceae; g__Bacteroides	0	0	0.285714	1.08379	0.279421	0.61273	Out423	0	0	0	0	0	0	0	0	0	0	0	0	0	0	0	0	0	0	0	0	0	0	0	0	0	0	0	0	0	0	0	0	0	3	0	0	0	0	0	0	0
Out424	k__Bacteria; p__Firmicutes; c__Clostridia; o__Clostridiales; f__Lachnospiraceae	0.470588	1.06757	0.5	0.745356	0.482307	0.700087	Out424	0	1	0	0	0	0	2	0	0	0	0	0	1	0	4	0	0	1	0	0	0	0	0	1	1	0	2	0	0	2	0	0	1	1	0	0	0	0	0	1	2
Out425	k__Bacteria; p__Firmicutes; c__Clostridia; o__Clostridiales; f__Ruminococcaceae; g__Faecalibacterium; s__Faecalibacterium_prausnitzii	38.2353	27.089	46.8929	41.5223	0.681911	0.851003	Out425	30	80	60	49	14	41	21	41	39	5	106	0	39	21	31	58	15	13	39	62	43	51	8	35	58	158	38	11	23	0	73	69	65	51	52	25	4	11	51	6	132
Out426	k__Bacteria; p__Firmicutes; c__Clostridia; o__Clostridiales; f__Lachnospiraceae	0.470588	1.46277	0.0357143	0.188982	0.111979	0.560529	Out426	1	0	0	0	0	0	1	6	0	0	0	0	0	0	0	0	0	0	0	0	0	0	1	0	0	0	0	0	0	0	0	0	0	0	0	0	0	0	0	0	0
Out427	k__Bacteria; p__Firmicutes; c__Clostridia; o__Clostridiales	0.176471	0.727607	0	0	0.215886	0.599791	Out427	0	0	0	0	0	0	0	3	0	0	0	0	0	0	0	0	0	0	0	0	0	0	0	0	0	0	0	0	0	0	0	0	0	0	0	0	0	0	0	0	0
Out428	k__Bacteria; p__Bacteroidetes; c__Bacteroidia; o__Bacteroidales; f__Bacteroidaceae; g__Bacteroides	0.117647	0.485071	0.285714	0.854493	0.414893	0.677717	Out428	2	0	0	0	0	0	0	0	0	0	0	0	0	0	0	0	0	0	0	0	4	1	0	1	0	0	0	0	0	0	0	0	0	0	0	0	0	0	0	0	0
Out429	k__Bacteria; p__Firmicutes; c__Clostridia; o__Clostridiales; f__Lachnospiraceae	0.705882	1.96102	2.28571	4.99524	0.537304	0.754931	Out429	0	0	0	0	0	0	1	2	8	1	0	0	0	0	0	0	0	0	0	15	0	0	0	0	0	10	0	0	0	0	19	0	5	1	0	2	0	0	0	0	10
Out43	k__Bacteria; p__Firmicutes; c__Clostridia; o__Clostridiales; f__Lachnospiraceae; g__Ruminococcus2	27.0588	45.4883	16.9643	26.1626	0.88451	0.954534	Out43	24	0	48	24	0	0	0	116	76	150	0	0	0	2	0	1	19	0	7	25	6	1	0	1	55	23	0	0	1	0	109	33	2	0	0	58	0	7	16	0	38
Out430	k__Bacteria; p__Firmicutes; c__Clostridia; o__Clostridiales; f__Eubacteriaceae; g__Eubacterium; s__Eubacterium_desmolans	0.117647	0.332106	0.0714286	0.262265	0.618087	0.797893	Out430	0	0	1	1	0	0	0	0	0	0	0	0	0	0	0	0	0	0	0	0	0	0	0	0	0	1	0	0	1	0	0	0	0	0	0	0	0	0	0	0	0
Out431	k__Bacteria; p__Bacteroidetes; c__Bacteroidia; o__Bacteroidales; f__Bacteroidaceae; g__Bacteroides	0.235294	0.970143	0.214286	0.686221	0.652371	0.822496	Out431	0	0	0	0	0	0	0	0	0	0	0	0	0	0	0	4	0	0	0	2	0	3	0	0	0	0	0	0	0	0	0	0	0	0	0	0	0	0	0	0	1
Out432	k__Bacteria; p__Firmicutes; c__Clostridia; o__Clostridiales; f__Lachnospiraceae	0	0	0.178571	0.944911	0.46334	0.677717	Out432	0	0	0	0	0	0	0	0	0	0	0	0	0	0	0	0	0	0	0	0	0	0	0	0	0	0	0	0	0	0	5	0	0	0	0	0	0	0	0	0	0
Out433	k__Bacteria; p__Firmicutes; c__Clostridia; o__Clostridiales; f__Ruminococcaceae	0	0	0.0714286	0.262265	0.279296	0.61273	Out433	0	0	0	0	0	0	0	0	0	0	0	0	0	0	0	0	0	1	0	1	0	0	0	0	0	0	0	0	0	0	0	0	0	0	0	0	0	0	0	0	0
Out434	k__Bacteria; p__Proteobacteria; c__Deltaproteobacteria; o__Desulfovibrionales; f__Desulfovibrionaceae	0	0	0.0714286	0.377964	0.46334	0.677717	Out434	0	0	0	0	0	0	0	0	0	0	0	0	0	0	0	0	0	0	0	0	0	0	0	0	0	0	0	0	0	2	0	0	0	0	0	0	0	0	0	0	0
Out435	k__Bacteria; p__Proteobacteria	0	0	0.0357143	0.188982	0.46334	0.677717	Out435	0	0	0	0	0	0	0	0	0	0	0	0	0	0	0	0	0	0	0	0	0	0	0	0	0	0	0	0	0	0	0	0	0	0	0	0	0	0	0	0	0
Out436	k__Bacteria; p__Firmicutes; c__Clostridia; o__Clostridiales; f__Clostridiaceae_1; g__Clostridium_sensu_stricto	0	0	0.178571	0.611832	0.175876	0.599791	Out436	0	0	0	0	0	0	0	0	0	0	0	0	0	0	0	0	0	0	0	0	0	0	0	0	0	0	0	0	0	0	0	1	0	0	0	0	1	0	0	3	0
Out437	k__Bacteria; p__Bacteroidetes; c__Bacteroidia; o__Bacteroidales; f__Rikenellaceae; g__Alistipes	0	0	0.428571	2.26779	0.46334	0.677717	Out437	0	0	0	0	0	0	0	0	0	0	0	0	0	0	0	0	0	0	0	0	0	0	0	12	0	0	0	0	0	0	0	0	0	0	0	0	0	0	0	0	0
Out438	k__Bacteria; p__Firmicutes; c__Bacilli; o__Bacillales; f__Bacillales_Incertae_Sedis_XI; g__Gemella; s__Gemella_morbillorum	0.117647	0.332106	0.0714286	0.262265	0.618087	0.797893	Out438	0	0	0	0	0	1	0	0	0	0	0	0	0	0	1	0	0	0	0	0	0	0	0	0	0	0	1	0	0	0	0	0	0	0	0	0	0	1	0	0	0
Out439	k__Bacteria; p__Bacteroidetes; c__Bacteroidia; o__Bacteroidales; f__Bacteroidaceae; g__Bacteroides	0.176471	0.727607	0.214286	0.568112	0.452685	0.677717	Out439	0	0	0	0	0	0	0	0	0	3	0	0	0	0	0	0	0	1	0	1	0	0	0	0	0	0	0	0	0	0	0	2	0	2	0	0	0	0	0	0	0
Out44	k__Bacteria; p__Firmicutes; c__Clostridia; o__Clostridiales; f__Lachnospiraceae	7.64706	8.29865	22.0714	42.3809	0.145831	0.599791	Out44	9	14	13	6	1	2	2	30	1	10	0	0	13	1	5	3	20	8	11	5	8	13	3	5	21	14	7	0	0	2	32	34	6	6	25	14	3	1	9	216	38
Out440	k__Bacteria	0	0	0.392857	0.831745	0.0453153	0.472433	Out440	0	0	0	0	0	0	0	0	0	0	0	0	0	0	0	0	0	0	0	0	0	0	0	0	0	2	3	0	0	0	0	0	0	0	0	0	0	0	1	2	1
Out441	k__Bacteria; p__Firmicutes; c__Clostridia; o__Clostridiales; f__Eubacteriaceae; g__Eubacterium; s__Eubacterium_infirmum	0	0	0.0714286	0.262265	0.279296	0.61273	Out441	0	0	0	0	0	0	0	0	0	0	0	0	0	0	0	0	0	0	0	1	0	0	0	0	0	0	1	0	0	0	0	0	0	0	0	0	0	0	0	0	0
Out442	k__Bacteria; p__Firmicutes; c__Bacilli; o__Lactobacillales; f__Carnobacteriaceae; g__Desemzia; s__Desemzia_incerta	0.529412	2.18282	0	0	0.215886	0.599791	Out442	0	0	0	0	0	0	0	0	0	0	0	9	0	0	0	0	0	0	0	0	0	0	0	0	0	0	0	0	0	0	0	0	0	0	0	0	0	0	0	0	0
Out443	k__Bacteria; p__Firmicutes; c__Erysipelotrichia; o__Erysipelotrichales; f__Erysipelotrichaceae	0.0588235	0.242536	0.25	0.844371	0.569293	0.780236	Out443	0	0	0	0	0	0	0	0	0	0	0	0	0	1	0	0	0	0	0	0	0	0	0	0	0	0	0	0	0	0	0	0	0	0	1	0	0	0	0	0	4
Out445	k__Bacteria; p__Firmicutes; c__Clostridia; o__Clostridiales; f__Clostridiales_Incertae_Sedis_XI; g__Parvimonas; s__Parvimonas_micra	0	0	0.0357143	0.188982	0.46334	0.677717	Out445	0	0	0	0	0	0	0	0	0	0	0	0	0	0	0	0	0	0	0	0	0	0	0	0	0	0	1	0	0	0	0	0	0	0	0	0	0	0	0	0	0
Out446	k__Bacteria; p__Firmicutes; c__Clostridia; o__Clostridiales; f__Ruminococcaceae	0.470588	1.23073	0.0714286	0.262265	0.1169	0.560529	Out446	1	0	1	0	0	1	0	0	0	5	0	0	0	0	0	0	0	0	0	0	0	0	0	0	0	0	0	0	0	0	0	0	0	1	0	0	0	0	0	0	0
Out448	k__Bacteria; p__Firmicutes; c__Clostridia; o__Clostridiales; f__Clostridiales_Incertae_Sedis_XIII	0.0588235	0.242536	0	0	0.215886	0.599791	Out448	0	0	0	0	0	0	0	0	0	0	0	0	1	0	0	0	0	0	0	0	0	0	0	0	0	0	0	0	0	0	0	0	0	0	0	0	0	0	0	0	0
Out449	k__Bacteria; p__Firmicutes; c__Erysipelotrichia; o__Erysipelotrichales; f__Erysipelotrichaceae; g__Clostridium_XVIII	0	0	0	0	NA	NA	Out449	0	0	0	0	0	0	0	0	0	0	0	0	0	0	0	0	0	0	0	0	0	0	0	0	0	0	0	0	0	0	0	0	0	0	0	0	0	0	0	0	0
Out45	k__Bacteria; p__Bacteroidetes; c__Bacteroidia; o__Bacteroidales; f__Prevotellaceae; g__Prevotella; s__Prevotella_stercorea	0.470588	1.94029	36.0714	185.624	0.402774	0.677717	Out45	8	0	0	0	0	0	0	0	0	0	0	0	0	0	0	0	0	0	0	0	3	0	0	0	0	0	0	0	0	0	0	3	983	0	0	0	0	0	21	0	0
Out451	k__Bacteria; p__Firmicutes; c__Clostridia; o__Clostridiales; f__Lachnospiraceae; g__Moryella; s__Moryella_indoligenes	0	0	0	0	NA	NA	Out451	0	0	0	0	0	0	0	0	0	0	0	0	0	0	0	0	0	0	0	0	0	0	0	0	0	0	0	0	0	0	0	0	0	0	0	0	0	0	0	0	0
Out452	k__Bacteria; p__Firmicutes; c__Clostridia; o__Clostridiales; f__Eubacteriaceae; g__Eubacterium; s__Eubacterium_coprostanoligenes	0	0	0.178571	0.944911	0.46334	0.677717	Out452	0	0	0	0	0	0	0	0	0	0	0	0	0	0	0	0	0	0	0	0	0	0	0	0	0	0	0	0	0	0	0	0	0	0	0	5	0	0	0	0	0
Out453	k__Bacteria; p__Firmicutes; c__Clostridia; o__Clostridiales; f__Lachnospiraceae; g__Clostridium_XlVb	0	0	0.428571	0.997351	0.0453356	0.472433	Out453	0	0	0	0	0	0	0	0	0	0	0	0	0	0	0	0	0	0	2	0	0	0	0	0	1	1	0	0	0	0	1	0	0	0	0	3	0	0	0	4	0
Out454	k__Bacteria; p__Bacteroidetes; c__Bacteroidia; o__Bacteroidales; f__Rikenellaceae; g__Alistipes	0.352941	1.22174	0.0357143	0.188982	0.29107	0.627077	Out454	0	0	0	0	0	0	1	0	0	0	5	0	0	0	0	0	0	0	0	0	0	0	0	0	0	1	0	0	0	0	0	0	0	0	0	0	0	0	0	0	0
Out455	k__Bacteria; p__Proteobacteria; c__Deltaproteobacteria; o__Desulfovibrionales; f__Desulfovibrionaceae	0.823529	2.32474	0.107143	0.31497	0.451163	0.677717	Out455	0	0	0	0	0	9	0	0	0	1	0	0	4	0	0	0	0	0	0	0	0	0	0	0	0	0	0	0	0	0	1	0	0	1	0	0	1	0	0	0	0
Out456	k__Bacteria; p__Bacteroidetes; c__Bacteroidia; o__Bacteroidales; f__Porphyromonadaceae	0.352941	1.45521	0.0357143	0.188982	0.718443	0.876986	Out456	0	0	0	0	0	0	0	0	0	0	0	0	6	0	0	0	0	0	0	0	0	0	0	0	0	0	0	0	0	0	0	0	0	1	0	0	0	0	0	0	0
Out457	k__Bacteria; p__Bacteroidetes; c__Bacteroidia; o__Bacteroidales; f__Porphyromonadaceae; g__Coprobacter; s__Coprobacter_fastidiosus	0.235294	0.664211	0.0714286	0.377964	0.303362	0.645237	Out457	0	0	2	0	0	0	0	0	0	0	0	0	0	0	0	0	2	0	0	0	0	0	0	0	2	0	0	0	0	0	0	0	0	0	0	0	0	0	0	0	0
Out458	k__Bacteria; p__Firmicutes; c__Clostridia; o__Clostridiales; f__Peptostreptococcaceae; g__Terrisporobacter; s__Terrisporobacter_mayombei	0.588235	1.73417	0.0714286	0.262265	0.255371	0.61273	Out458	0	0	0	0	0	0	0	0	0	1	2	7	0	0	0	0	0	1	0	0	0	0	0	0	0	0	0	0	0	0	0	0	0	0	0	0	0	0	0	1	0
Out459	k__Bacteria; p__Firmicutes; c__Clostridia; o__Clostridiales; f__Ruminococcaceae	0	0	0	0	NA	NA	Out459	0	0	0	0	0	0	0	0	0	0	0	0	0	0	0	0	0	0	0	0	0	0	0	0	0	0	0	0	0	0	0	0	0	0	0	0	0	0	0	0	0
Out46	k__Bacteria; p__Firmicutes; c__Clostridia; o__Clostridiales; f__Lachnospiraceae; g__Fusicatenibacter; s__Fusicatenibacter_saccharivorans	10.4706	17.9761	11.5714	18.1525	0.651136	0.822496	Out46	6	3	1	60	50	25	0	0	7	11	0	0	5	2	0	8	0	0	2	6	5	0	12	5	23	5	0	3	0	0	17	23	19	44	0	3	0	85	2	11	3
Out460	k__Bacteria	0.117647	0.485071	0.714286	3.21866	0.601901	0.797893	Out460	0	0	0	0	0	0	0	0	0	2	0	0	0	0	0	0	0	0	0	0	0	0	0	0	17	0	0	0	0	0	1	0	0	0	0	0	0	0	0	0	2
Out461	k__Bacteria; p__Firmicutes	0	0	0.178571	0.944911	0.46334	0.677717	Out461	0	0	0	0	0	0	0	0	0	0	0	0	0	0	0	0	0	0	0	0	0	0	0	0	0	0	0	0	0	0	5	0	0	0	0	0	0	0	0	0	0
Out462	k__Bacteria; p__Firmicutes; c__Clostridia; o__Clostridiales	0	0	0.214286	0.786796	0.279296	0.61273	Out462	0	0	0	0	0	0	0	0	0	0	0	0	0	0	0	0	0	3	0	0	0	0	0	0	0	0	0	0	0	0	0	0	0	3	0	0	0	0	0	0	0
Out463	k__Bacteria; p__Firmicutes; c__Clostridia; o__Clostridiales; f__Lachnospiraceae	0	0	0	0	NA	NA	Out463	0	0	0	0	0	0	0	0	0	0	0	0	0	0	0	0	0	0	0	0	0	0	0	0	0	0	0	0	0	0	0	0	0	0	0	0	0	0	0	0	0
Out464	k__Bacteria; p__Firmicutes; c__Clostridia; o__Clostridiales; f__Ruminococcaceae	0.117647	0.485071	0.0714286	0.262265	0.935272	0.964785	Out464	0	0	0	0	0	0	0	0	0	0	0	2	0	0	0	0	0	0	0	1	0	0	0	1	0	0	0	0	0	0	0	0	0	0	0	0	0	0	0	0	0
Out465	k__Bacteria; p__Firmicutes; c__Clostridia; o__Clostridiales; f__Ruminococcaceae; g__Oscillibacter; s__Oscillibacter_valericigenes	0.0588235	0.242536	0.142857	0.448395	0.58534	0.793649	Out465	0	0	0	0	0	0	0	1	0	0	0	0	0	0	0	0	0	0	0	0	0	1	0	0	0	0	0	0	0	0	0	0	0	0	0	0	0	0	0	2	0
Out466	k__Bacteria; p__Firmicutes; c__Clostridia; o__Clostridiales; f__Ruminococcaceae	0.411765	1.46026	1.32143	2.41988	0.0862447	0.560529	Out466	6	0	0	0	0	0	0	0	0	0	0	0	0	0	0	0	1	0	0	0	0	0	0	0	3	4	2	0	0	0	3	0	0	1	3	2	0	0	0	0	5
Out467	k__Bacteria; p__Firmicutes; c__Clostridia; o__Clostridiales; f__Lachnospiraceae	0.764706	1.34766	1.89286	2.65747	0.0640428	0.504628	Out467	5	1	0	0	0	0	0	0	1	2	0	0	2	2	0	0	0	0	0	3	0	1	1	2	0	9	1	5	0	0	1	3	1	2	3	11	3	0	3	1	1
Out468	k__Bacteria; p__Firmicutes; c__Clostridia; o__Clostridiales	0.0588235	0.242536	0.464286	1.75293	0.553312	0.766967	Out468	0	0	0	0	0	0	0	0	0	0	0	0	0	0	1	0	0	0	0	0	0	0	0	0	0	9	0	0	0	0	0	0	0	2	0	0	2	0	0	0	0
Out469	k__Bacteria; p__Firmicutes; c__Clostridia; o__Clostridiales; f__Lachnospiraceae	0.294118	0.771744	1.39286	4.49971	0.509091	0.729348	Out469	1	0	1	0	0	0	0	0	0	0	0	0	3	0	0	0	0	0	0	0	0	0	0	0	4	1	0	0	0	0	1	23	0	0	0	0	0	7	0	0	0
Out47	k__Bacteria; p__Firmicutes; c__Clostridia; o__Clostridiales; f__Clostridiaceae_1; g__Clostridium_sensu_stricto	17.9412	57.457	16.1786	27.4146	0.155573	0.599791	Out47	0	0	3	0	1	2	1	1	239	0	0	25	19	0	1	13	0	15	1	27	20	1	1	1	0	84	4	98	0	13	16	0	0	0	1	0	5	0	6	14	9
Out470	k__Bacteria; p__Proteobacteria; c__Alphaproteobacteria	0	0	0.392857	1.89227	0.279421	0.61273	Out470	0	0	0	0	0	0	0	0	0	0	0	0	0	0	0	0	0	0	0	0	0	0	0	1	0	0	0	0	0	0	0	0	0	0	0	0	0	0	0	10	0
Out471	k__Bacteria; p__Firmicutes; c__Clostridia; o__Clostridiales; f__Ruminococcaceae; g__Ruminococcus; s__Ruminococcus_flavefaciens	0	0	0.178571	0.944911	0.46334	0.677717	Out471	0	0	0	0	0	0	0	0	0	0	0	0	0	0	0	0	0	0	0	0	0	0	0	0	0	0	0	0	0	0	0	0	5	0	0	0	0	0	0	0	0
Out472	k__Bacteria; p__Firmicutes; c__Clostridia; o__Clostridiales; f__Lachnospiraceae	1.41176	2.37326	0.392857	0.99403	0.0757115	0.526691	Out472	0	0	7	2	0	7	4	1	0	2	0	0	1	0	0	0	0	0	0	0	0	0	2	0	0	0	0	0	0	1	0	0	1	0	0	0	0	0	0	0	0
Out473	k__Bacteria; p__Firmicutes; c__Clostridia; o__Clostridiales; f__Ruminococcaceae	0.176471	0.528594	1.14286	2.57789	0.151995	0.599791	Out473	2	0	0	0	0	1	0	0	0	0	0	0	0	0	0	0	0	0	0	0	0	0	0	0	0	8	0	2	0	0	2	0	0	0	0	0	0	0	1	2	11
Out474	k__Bacteria; p__Firmicutes	0.470588	0.943242	0.0357143	0.188982	0.0374161	0.472433	Out474	0	1	0	0	0	0	0	0	0	0	2	2	3	0	0	0	0	0	0	1	0	0	0	0	0	0	0	0	0	0	0	0	0	0	0	0	0	0	0	0	0
Out475	k__Bacteria	0	0	0.107143	0.566947	0.46334	0.677717	Out475	0	0	0	0	0	0	0	0	0	0	0	0	0	0	0	0	0	0	0	0	0	0	0	3	0	0	0	0	0	0	0	0	0	0	0	0	0	0	0	0	0
Out476	k__Bacteria; p__Firmicutes; c__Clostridia; o__Clostridiales; f__Lachnospiraceae	0.647059	2.20627	0	0	0.0714349	0.504628	Out476	0	0	0	0	0	0	0	9	0	0	0	0	0	0	2	0	0	0	0	0	0	0	0	0	0	0	0	0	0	0	0	0	0	0	0	0	0	0	0	0	0
Out477	k__Bacteria; p__Bacteroidetes; c__Bacteroidia; o__Bacteroidales; f__Bacteroidaceae; g__Bacteroides	0	0	0.214286	1.13389	0.46334	0.677717	Out477	0	0	0	0	0	0	0	0	0	0	0	0	0	0	0	0	0	0	0	0	0	0	0	0	0	0	0	0	0	0	0	0	0	0	0	0	0	0	0	6	0
Out478	k__Bacteria; p__Proteobacteria; c__Gammaproteobacteria; o__Pasteurellales; f__Pasteurellaceae	0	0	0	0	NA	NA	Out478	0	0	0	0	0	0	0	0	0	0	0	0	0	0	0	0	0	0	0	0	0	0	0	0	0	0	0	0	0	0	0	0	0	0	0	0	0	0	0	0	0
Out48	k__Bacteria; p__Firmicutes; c__Clostridia; o__Clostridiales; f__Ruminococcaceae; g__Ruminococcus; s__Ruminococcus_bromii	47.0588	151.701	18.9286	44.2969	0.21887	0.602683	Out48	12	0	0	0	144	620	0	0	24	0	0	0	0	0	0	0	0	0	0	0	0	0	0	0	0	8	0	3	0	0	14	8	11	0	60	3	0	19	35	5	0
Out481	k__Bacteria; p__Firmicutes; c__Bacilli; o__Lactobacillales; f__Enterococcaceae; g__Enterococcus; s__Enterococcus_avium	0.0588235	0.242536	0.25	1.32288	0.768003	0.88306	Out481	0	0	0	0	0	0	0	0	0	0	0	1	0	0	0	0	0	0	0	0	0	0	0	0	0	0	0	0	7	0	0	0	0	0	0	0	0	0	0	0	0
Out482	k__Bacteria; p__Firmicutes; c__Clostridia; o__Clostridiales; f__Lachnospiraceae	0	0	0	0	NA	NA	Out482	0	0	0	0	0	0	0	0	0	0	0	0	0	0	0	0	0	0	0	0	0	0	0	0	0	0	0	0	0	0	0	0	0	0	0	0	0	0	0	0	0
Out483	k__Bacteria; p__Firmicutes; c__Clostridia; o__Clostridiales; f__Lachnospiraceae	0.705882	1.1048	1.35714	2.11195	0.384619	0.677717	Out483	0	0	2	0	0	0	1	0	0	1	0	0	4	0	1	1	2	1	1	4	2	0	1	0	6	0	0	1	0	0	9	0	0	0	0	2	0	0	3	0	2
Out484	k__Bacteria; p__Firmicutes; c__Clostridia; o__Clostridiales	0.235294	0.752447	0.0357143	0.188982	0.29107	0.627077	Out484	0	0	0	0	0	0	0	1	0	3	0	0	0	0	0	0	0	0	0	0	0	0	0	0	0	0	0	0	0	0	0	0	0	0	0	0	0	0	1	0	0
Out485	k__Bacteria; p__Firmicutes	0.529412	2.18282	0.0357143	0.188982	0.718443	0.876986	Out485	0	0	0	0	0	0	0	9	0	0	0	0	0	0	0	0	0	0	0	1	0	0	0	0	0	0	0	0	0	0	0	0	0	0	0	0	0	0	0	0	0
Out486	k__Bacteria; p__Firmicutes; c__Clostridia; o__Clostridiales; f__Ruminococcaceae	0	0	0.0714286	0.377964	0.46334	0.677717	Out486	0	0	0	0	0	0	0	0	0	0	0	0	0	0	0	0	0	0	0	0	0	0	0	0	0	2	0	0	0	0	0	0	0	0	0	0	0	0	0	0	0
Out488	k__Bacteria; p__Firmicutes; c__Clostridia; o__Clostridiales	0.705882	1.15999	0.285714	0.599824	0.233403	0.61273	Out488	0	0	0	0	0	1	0	2	2	0	4	0	0	0	1	2	0	0	1	0	0	0	0	0	0	0	0	0	0	0	0	0	1	0	2	2	0	1	0	0	1
Out489	k__Bacteria; p__Firmicutes	0	0	0.107143	0.41627	0.279421	0.61273	Out489	0	0	0	0	0	0	0	0	0	0	0	0	0	0	0	0	0	0	0	0	0	0	0	1	0	2	0	0	0	0	0	0	0	0	0	0	0	0	0	0	0
Out49	k__Bacteria; p__Fusobacteria; c__Fusobacteriia; o__Fusobacteriales; f__Fusobacteriaceae; g__Fusobacterium	5.05882	20.8581	36.3571	191.796	0.618562	0.797893	Out49	0	0	0	86	0	0	0	0	0	0	0	0	0	0	0	0	0	1	0	0	0	0	0	0	0	0	0	0	2	1015	0	0	0	0	0	0	0	0	0	0	0
Out490	k__Bacteria; p__Firmicutes; c__Bacilli; o__Bacillales; f__Bacillales_Incertae_Sedis_XI; g__Gemella; s__Gemella_sanguinis	0	0	0	0	NA	NA	Out490	0	0	0	0	0	0	0	0	0	0	0	0	0	0	0	0	0	0	0	0	0	0	0	0	0	0	0	0	0	0	0	0	0	0	0	0	0	0	0	0	0
Out491	k__Bacteria; p__Firmicutes; c__Erysipelotrichia; o__Erysipelotrichales; f__Erysipelotrichaceae; g__Catenibacterium; s__Catenibacterium_mitsuokai	3.17647	9.99522	0.214286	1.13389	0.112173	0.560529	Out491	0	0	0	0	0	0	0	40	0	13	0	0	0	0	1	0	0	0	0	0	0	0	0	0	0	0	0	0	0	0	0	0	0	0	0	0	6	0	0	0	0
Out492	k__Bacteria; p__Actinobacteria; c__Actinobacteria	0	0	0.357143	1.52058	0.175876	0.599791	Out492	0	0	0	0	0	0	0	0	0	0	0	0	0	0	0	0	0	0	0	1	0	0	0	0	0	0	0	0	0	0	8	0	0	0	1	0	0	0	0	0	0
Out493	k__Bacteria; p__Firmicutes; c__Clostridia; o__Clostridiales	0.0588235	0.242536	0	0	0.215886	0.599791	Out493	0	0	0	0	0	0	1	0	0	0	0	0	0	0	0	0	0	0	0	0	0	0	0	0	0	0	0	0	0	0	0	0	0	0	0	0	0	0	0	0	0
Out494	k__Bacteria; p__Firmicutes; c__Clostridia; o__Clostridiales; f__Ruminococcaceae	0	0	0.107143	0.566947	0.46334	0.677717	Out494	0	0	0	0	0	0	0	0	0	0	0	0	0	0	0	0	0	0	0	0	0	0	0	0	0	0	0	0	0	0	0	0	0	0	0	0	0	0	0	0	0
Out495	k__Bacteria; p__Bacteroidetes; c__Bacteroidia; o__Bacteroidales; f__Bacteroidaceae; g__Bacteroides	0	0	0.0357143	0.188982	0.46334	0.677717	Out495	0	0	0	0	0	0	0	0	0	0	0	0	0	0	0	0	0	0	0	0	0	0	0	0	0	0	0	0	0	0	0	0	0	1	0	0	0	0	0	0	0
Out497	k__Bacteria; p__Proteobacteria; c__Gammaproteobacteria; o__Pseudomonadales; f__Pseudomonadaceae; g__Pseudomonas	0	0	0.0357143	0.188982	0.46334	0.677717	Out497	0	0	0	0	0	0	0	0	0	0	0	0	0	0	0	0	0	0	0	0	0	0	0	0	0	0	0	1	0	0	0	0	0	0	0	0	0	0	0	0	0
Out499	k__Bacteria; p__Firmicutes	0	0	0	0	NA	NA	Out499	0	0	0	0	0	0	0	0	0	0	0	0	0	0	0	0	0	0	0	0	0	0	0	0	0	0	0	0	0	0	0	0	0	0	0	0	0	0	0	0	0
Out5	k__Bacteria; p__Bacteroidetes; c__Bacteroidia; o__Bacteroidales; f__Bacteroidaceae; g__Bacteroides; s__Bacteroides_massiliensis	94.1765	193.038	83.7143	145.184	0.602822	0.797893	Out5	0	85	29	0	286	34	0	530	0	0	0	0	1	1	612	0	23	73	2	33	0	1	0	3	0	0	0	2	0	15	356	7	0	310	13	0	0	0	35	178	99
Out50	k__Bacteria; p__Bacteroidetes; c__Bacteroidia; o__Bacteroidales; f__Prevotellaceae	0.0588235	0.242536	20.5	108.476	0.768003	0.88306	Out50	0	0	0	0	0	0	0	0	0	0	0	0	0	0	1	0	0	0	0	0	0	0	0	0	0	0	0	0	0	0	0	0	574	0	0	0	0	0	0	0	0
Out500	k__Bacteria; p__Actinobacteria; c__Actinobacteria; o__Coriobacteriales; f__Coriobacteriaceae; g__Slackia; s__Slackia_isoflavoniconvertens	0	0	0.0357143	0.188982	0.46334	0.677717	Out500	0	0	0	0	0	0	0	0	0	0	0	0	0	0	0	0	0	0	0	0	0	0	0	0	1	0	0	0	0	0	0	0	0	0	0	0	0	0	0	0	0
Out501	k__Bacteria; p__Firmicutes; c__Clostridia; o__Clostridiales; f__Ruminococcaceae; g__Faecalibacterium; s__Faecalibacterium_prausnitzii	0.529412	1.69991	1.03571	1.47779	0.0565222	0.504628	Out501	0	7	1	0	0	1	0	0	0	0	0	0	0	0	0	0	0	0	0	2	2	0	0	1	3	0	0	1	0	0	2	1	0	6	3	3	0	0	0	0	1
Out503	k__Bacteria; p__Firmicutes; c__Clostridia; o__Clostridiales; f__Ruminococcaceae; g__Ruminococcus; s__Ruminococcus_gauvreauii	0	0	0	0	NA	NA	Out503	0	0	0	0	0	0	0	0	0	0	0	0	0	0	0	0	0	0	0	0	0	0	0	0	0	0	0	0	0	0	0	0	0	0	0	0	0	0	0	0	0
Out504	k__Bacteria; p__Firmicutes; c__Clostridia; o__Clostridiales; f__Ruminococcaceae; g__Oscillibacter; s__Oscillibacter_valericigenes	0	0	0.25	0.799305	0.111979	0.560529	Out504	0	0	0	0	0	0	0	0	0	0	0	0	0	0	0	0	0	0	0	0	0	0	0	1	0	0	0	0	0	0	0	0	0	0	0	1	1	0	0	0	0
Out506	k__Bacteria; p__Firmicutes; c__Clostridia; o__Clostridiales	0	0	0	0	NA	NA	Out506	0	0	0	0	0	0	0	0	0	0	0	0	0	0	0	0	0	0	0	0	0	0	0	0	0	0	0	0	0	0	0	0	0	0	0	0	0	0	0	0	0
Out507	k__Bacteria; p__Firmicutes; c__Clostridia; o__Clostridiales	0	0	0.0357143	0.188982	0.46334	0.677717	Out507	0	0	0	0	0	0	0	0	0	0	0	0	0	0	0	0	0	0	0	0	0	0	0	0	0	0	0	0	0	0	0	0	0	0	0	0	1	0	0	0	0
Out508	k__Bacteria; p__Firmicutes; c__Clostridia; o__Clostridiales; f__Lachnospiraceae	0.176471	0.392953	0.214286	0.568112	0.867145	0.954534	Out508	0	0	1	0	0	0	0	0	0	0	0	0	1	0	0	0	1	0	0	0	0	0	0	0	0	2	0	0	0	0	0	0	0	2	0	0	0	1	0	0	1
Out509	k__Bacteria; p__Firmicutes; c__Clostridia; o__Clostridiales; f__Ruminococcaceae; g__Ruminococcus; s__Ruminococcus_flavefaciens	0	0	0.107143	0.566947	0.46334	0.677717	Out509	0	0	0	0	0	0	0	0	0	0	0	0	0	0	0	0	0	0	0	0	0	0	0	0	0	0	0	0	0	0	0	0	0	0	0	0	3	0	0	0	0
Out51	k__Bacteria; p__Firmicutes; c__Clostridia; o__Clostridiales; f__Lachnospiraceae; g__Blautia; s__Blautia_wexlerae	41.2941	35.9649	23.6786	26.9815	0.0223927	0.472433	Out51	16	12	46	58	7	12	72	142	94	14	49	44	20	26	57	20	13	72	4	9	13	62	8	5	50	21	22	12	0	2	20	54	11	24	10	4	3	8	11	77	29
Out510	k__Bacteria; p__Firmicutes; c__Clostridia; o__Clostridiales; f__Ruminococcaceae	0	0	0.0357143	0.188982	0.46334	0.677717	Out510	0	0	0	0	0	0	0	0	0	0	0	0	0	0	0	0	0	0	0	0	0	0	0	0	0	0	0	0	0	0	0	0	0	0	0	0	1	0	0	0	0
Out511	k__Bacteria; p__Firmicutes; c__Clostridia; o__Clostridiales	0	0	0.107143	0.566947	0.46334	0.677717	Out511	0	0	0	0	0	0	0	0	0	0	0	0	0	0	0	0	0	0	0	0	0	3	0	0	0	0	0	0	0	0	0	0	0	0	0	0	0	0	0	0	0
Out512	k__Bacteria; p__Firmicutes; c__Bacilli; o__Lactobacillales; f__Enterococcaceae; g__Vagococcus	0	0	0	0	NA	NA	Out512	0	0	0	0	0	0	0	0	0	0	0	0	0	0	0	0	0	0	0	0	0	0	0	0	0	0	0	0	0	0	0	0	0	0	0	0	0	0	0	0	0
Out513	k__Bacteria; p__Firmicutes; c__Clostridia; o__Clostridiales; f__Peptostreptococcaceae; g__Clostridium_XI	0.117647	0.485071	0.142857	0.590937	0.892349	0.954534	Out513	0	0	0	0	0	0	0	0	2	0	0	0	0	0	0	0	0	0	0	0	0	0	0	0	0	0	0	0	0	0	3	0	0	0	0	0	0	0	0	0	0
Out514	k__Bacteria; p__Firmicutes; c__Clostridia; o__Clostridiales; f__Lachnospiraceae	0.764706	2.41168	5.67857	20.0667	0.0850202	0.560529	Out514	0	0	0	0	0	0	0	0	0	1	0	0	10	1	0	1	0	1	0	4	1	2	10	0	0	0	0	6	0	0	0	2	1	5	0	0	0	107	8	0	0
Out515	k__Bacteria; p__Firmicutes; c__Bacilli; o__Lactobacillales; f__Carnobacteriaceae; g__Granulicatella; s__Granulicatella_elegans	0.0588235	0.242536	0.178571	0.611832	0.58534	0.793649	Out515	0	0	1	0	0	0	0	0	0	0	0	0	0	0	0	0	0	0	0	0	0	0	0	0	0	0	0	0	0	0	0	1	0	0	1	0	0	3	0	0	0
Out516	k__Bacteria; p__Bacteroidetes; c__Bacteroidia; o__Bacteroidales; f__Porphyromonadaceae; g__Parabacteroides; s__Parabacteroides_chinchillae	0	0	0.142857	0.524531	0.279296	0.61273	Out516	0	0	0	0	0	0	0	0	0	0	0	0	0	0	0	0	0	0	0	0	0	0	0	0	0	0	0	0	0	0	2	0	0	2	0	0	0	0	0	0	0
Out518	k__Bacteria; p__Firmicutes; c__Clostridia; o__Clostridiales; f__Clostridiales_Incertae_Sedis_XIII; g__Anaerovorax; s__Anaerovorax_odorimutans	0	0	0.142857	0.590937	0.279421	0.61273	Out518	0	0	0	0	0	0	0	0	0	0	0	0	0	0	0	0	0	0	0	0	0	3	0	0	0	0	0	0	0	0	0	0	0	0	0	0	0	0	0	1	0
Out519	k__Bacteria; p__Firmicutes; c__Clostridia; o__Clostridiales; f__Ruminococcaceae	0	0	0.285714	1.51186	0.46334	0.677717	Out519	0	0	0	0	0	0	0	0	0	0	0	0	0	0	0	0	0	0	0	0	0	0	0	8	0	0	0	0	0	0	0	0	0	0	0	0	0	0	0	0	0
Out52	k__Bacteria; p__Bacteroidetes; c__Bacteroidia; o__Bacteroidales; f__Bacteroidaceae; g__Bacteroides; s__Bacteroides_eggerthii	10.0588	22.7114	17.4286	33.6446	0.17678	0.599791	Out52	0	0	0	78	50	37	0	4	2	0	0	0	0	0	0	0	0	4	0	1	95	0	0	2	0	0	54	1	10	119	0	0	100	25	2	0	0	0	2	0	41
Out520	k__Bacteria; p__Firmicutes; c__Clostridia; o__Clostridiales; f__Ruminococcaceae	0	0	0.0357143	0.188982	0.46334	0.677717	Out520	0	0	0	0	0	0	0	0	0	0	0	0	0	0	0	0	0	0	0	0	0	0	0	0	0	0	0	0	0	0	0	0	0	0	0	0	1	0	0	0	0
Out521	k__Bacteria; p__Firmicutes; c__Clostridia; o__Clostridiales	0.0588235	0.242536	0.464286	1.0709	0.158109	0.599791	Out521	0	0	0	0	0	1	0	0	0	0	0	0	0	0	0	0	0	0	1	3	0	0	0	0	0	4	0	0	0	0	0	0	3	0	0	1	0	0	0	0	1
Out522	k__Bacteria	0	0	0.107143	0.566947	0.46334	0.677717	Out522	0	0	0	0	0	0	0	0	0	0	0	0	0	0	0	0	0	0	0	0	0	0	0	0	0	0	0	0	0	0	0	0	0	0	0	0	0	0	3	0	0
Out523	k__Bacteria; p__Actinobacteria; c__Actinobacteria	0.0588235	0.242536	0.0714286	0.262265	0.892274	0.954534	Out523	0	0	0	0	0	0	0	0	0	0	0	0	1	0	0	0	0	0	0	0	0	0	1	0	0	1	0	0	0	0	0	0	0	0	0	0	0	0	0	0	0
Out524	k__Bacteria; p__Firmicutes; c__Clostridia; o__Clostridiales; f__Lachnospiraceae; g__Blautia; s__Ruminococcus_obeum	1.05882	1.34493	1.21429	2.4092	0.460551	0.677717	Out524	2	0	2	4	1	1	0	4	1	0	0	0	2	0	0	1	0	0	1	0	1	0	0	0	1	7	0	0	0	0	3	5	1	0	0	3	0	0	0	1	10
Out525	k__Bacteria; p__Fusobacteria; c__Fusobacteriia; o__Fusobacteriales; f__Fusobacteriaceae; g__Fusobacterium	0	0	0.0714286	0.262265	0.279296	0.61273	Out525	0	0	0	0	0	0	0	0	0	0	0	0	0	0	0	0	0	0	0	0	0	0	0	0	0	0	0	1	0	0	0	0	0	0	0	0	0	0	0	1	0
Out526	k__Bacteria; p__Bacteroidetes; c__Bacteroidia; o__Bacteroidales; f__Bacteroidaceae; g__Bacteroides	0.0588235	0.242536	0.0714286	0.377964	0.768003	0.88306	Out526	0	0	0	0	0	0	0	0	0	0	0	1	0	0	0	0	0	0	0	0	0	0	0	0	0	0	0	0	0	0	0	0	0	0	0	0	0	0	0	0	0
Out527	k__Bacteria; p__Bacteroidetes; c__Bacteroidia; o__Bacteroidales; f__Prevotellaceae; g__Prevotella; s__Prevotella_corporis	0	0	0	0	NA	NA	Out527	0	0	0	0	0	0	0	0	0	0	0	0	0	0	0	0	0	0	0	0	0	0	0	0	0	0	0	0	0	0	0	0	0	0	0	0	0	0	0	0	0
Out528	k__Bacteria; p__Proteobacteria; c__Betaproteobacteria; o__Burkholderiales; f__Oxalobacteraceae; g__Massilia; s__Massilia_aurea	0.294118	1.21268	0	0	0.215886	0.599791	Out528	0	0	0	0	0	0	0	0	0	0	0	5	0	0	0	0	0	0	0	0	0	0	0	0	0	0	0	0	0	0	0	0	0	0	0	0	0	0	0	0	0
Out529	k__Bacteria; p__Firmicutes; c__Clostridia; o__Clostridiales; f__Lachnospiraceae	0	0	0.0357143	0.188982	0.46334	0.677717	Out529	0	0	0	0	0	0	0	0	0	0	0	0	0	0	0	0	0	0	0	0	0	0	0	0	0	0	0	0	0	0	0	0	0	0	0	0	0	0	0	1	0
Out53	k__Bacteria; p__Bacteroidetes; c__Bacteroidia; o__Bacteroidales; f__Bacteroidaceae; g__Bacteroides; s__Bacteroides_thetaiotaomicron	28.1176	78.1416	14.7143	43.2331	0.220949	0.605636	Out53	3	2	11	4	7	5	14	1	2	15	56	327	19	1	6	0	5	0	1	2	26	1	2	3	1	2	12	1	230	22	6	1	12	5	1	0	0	25	2	37	2
Out530	k__Bacteria; p__Firmicutes; c__Clostridia; o__Clostridiales	0	0	0.178571	0.944911	0.46334	0.677717	Out530	0	0	0	0	0	0	0	0	0	0	0	0	0	0	0	0	0	0	0	0	0	0	0	0	0	0	0	0	0	0	0	0	0	0	0	0	5	0	0	0	0
Out531	k__Bacteria; p__Bacteroidetes; c__Bacteroidia; o__Bacteroidales; f__Rikenellaceae; g__Alistipes; s__Alistipes_indistinctus	0.117647	0.485071	0.142857	0.448395	0.63528	0.814326	Out531	0	0	0	0	0	0	0	0	0	2	0	0	0	0	0	0	0	0	0	0	0	1	0	2	0	0	0	0	0	0	0	0	0	0	0	1	0	0	0	0	0
Out532	k__Bacteria; p__Firmicutes; c__Clostridia; o__Clostridiales	0	0	0.214286	0.686221	0.175952	0.599791	Out532	0	0	0	0	0	0	0	0	0	0	0	0	0	0	0	0	0	0	0	1	0	0	0	0	0	0	0	0	0	0	0	0	0	3	0	0	2	0	0	0	0
Out535	k__Bacteria; p__Firmicutes; c__Clostridia; o__Clostridiales; f__Lachnospiraceae; g__Ruminococcus2; s__Ruminococcus_torques	0.352941	0.606339	0.428571	0.835711	0.927843	0.964785	Out535	0	0	1	0	0	0	1	0	0	0	1	1	0	2	0	0	0	1	0	0	0	2	0	0	0	0	0	1	0	0	0	2	0	0	0	0	0	3	0	1	2
Out536	k__Bacteria; p__Actinobacteria; c__Actinobacteria; o__Actinomycetales; f__Micrococcaceae; g__Rothia; s__Rothia_mucilaginosa	0.0588235	0.242536	0.0714286	0.262265	0.892274	0.954534	Out536	0	0	1	0	0	0	0	0	0	0	0	0	0	0	0	0	0	0	0	0	1	0	0	0	0	0	0	0	0	0	0	0	1	0	0	0	0	0	0	0	0
Out537	k__Bacteria; p__Firmicutes; c__Clostridia; o__Clostridiales; f__Lachnospiraceae	0.0588235	0.242536	0.214286	0.629941	0.390349	0.677717	Out537	0	0	0	0	0	0	0	0	0	0	0	0	0	0	0	0	1	0	0	0	0	0	0	0	0	3	0	0	0	0	1	0	0	0	0	0	0	0	0	0	1
Out538	k__Bacteria; p__Firmicutes; c__Clostridia; o__Clostridiales; f__Ruminococcaceae	0.176471	0.727607	0.25	0.96705	0.618515	0.797893	Out538	0	0	0	3	0	0	0	0	0	0	0	0	0	0	0	0	0	0	0	0	0	0	0	0	0	0	1	0	0	0	0	0	5	0	0	0	0	0	0	0	0
Out54	k__Bacteria; p__Firmicutes; c__Clostridia; o__Clostridiales; f__Lachnospiraceae	0.294118	0.685994	5.60714	12.0195	0.557599	0.771094	Out54	0	0	0	2	0	0	1	0	0	0	0	0	0	0	2	0	0	15	33	0	0	0	0	0	0	0	36	0	23	11	0	0	0	39	0	0	0	0	0	0	0
Out540	k__Bacteria; p__Firmicutes; c__Clostridia; o__Clostridiales; f__Ruminococcaceae; g__Faecalibacterium; s__Faecalibacterium_prausnitzii	0.529412	1.06757	0.571429	1.57359	0.774361	0.885396	Out540	4	0	2	1	0	0	1	0	0	0	0	1	0	0	0	0	0	0	0	0	0	0	0	8	0	0	0	0	0	2	0	0	1	0	0	1	1	0	0	0	0
Out541	k__Bacteria; p__Firmicutes; c__Clostridia; o__Clostridiales; f__Lachnospiraceae	0.0588235	0.242536	0.0357143	0.188982	0.743026	0.88073	Out541	1	0	0	0	0	0	0	0	0	0	0	0	0	0	0	0	0	0	0	0	1	0	0	0	0	0	0	0	0	0	0	0	0	0	0	0	0	0	0	0	0
Out542	k__Bacteria; p__Firmicutes; c__Clostridia; o__Clostridiales; f__Lachnospiraceae	0.529412	1.28051	0.0714286	0.262265	0.108253	0.560529	Out542	0	0	0	0	0	0	1	2	0	0	0	5	0	0	1	0	0	0	0	0	0	0	0	0	0	0	0	0	0	0	0	0	0	0	0	0	0	1	0	1	0
Out543	k__Bacteria; p__Firmicutes; c__Clostridia; o__Clostridiales; f__Ruminococcaceae	0.647059	2.66789	0	0	0.215886	0.599791	Out543	0	0	0	0	0	0	0	11	0	0	0	0	0	0	0	0	0	0	0	0	0	0	0	0	0	0	0	0	0	0	0	0	0	0	0	0	0	0	0	0	0
Out544	k__Bacteria; p__Firmicutes; c__Clostridia; o__Clostridiales	0.0588235	0.242536	0.0714286	0.262265	0.892274	0.954534	Out544	0	0	0	0	0	0	0	0	0	0	0	0	1	0	0	0	0	1	0	0	0	0	0	0	0	0	0	0	0	0	0	0	0	0	0	1	0	0	0	0	0
Out545	k__Bacteria; p__Firmicutes; c__Clostridia; o__Clostridiales; f__Lachnospiraceae; g__Cellulosilyticum	0.411765	1.69775	0	0	0.215886	0.599791	Out545	0	0	0	0	0	0	0	0	7	0	0	0	0	0	0	0	0	0	0	0	0	0	0	0	0	0	0	0	0	0	0	0	0	0	0	0	0	0	0	0	0
Out546	k__Bacteria; p__Firmicutes; c__Clostridia; o__Clostridiales; f__Ruminococcaceae	0	0	0	0	NA	NA	Out546	0	0	0	0	0	0	0	0	0	0	0	0	0	0	0	0	0	0	0	0	0	0	0	0	0	0	0	0	0	0	0	0	0	0	0	0	0	0	0	0	0
Out548	k__Bacteria; p__Firmicutes; c__Clostridia; o__Clostridiales; f__Lachnospiraceae	0.117647	0.332106	0.0714286	0.262265	0.618087	0.797893	Out548	0	0	0	0	1	1	0	0	0	0	0	0	0	0	0	0	0	0	0	0	0	0	0	0	0	0	0	0	0	0	1	0	0	0	0	0	0	0	0	1	0
Out55	k__Bacteria; p__Firmicutes; c__Clostridia; o__Clostridiales; f__Lachnospiraceae; g__Roseburia; s__Roseburia_inulinivorans	25.2353	37.2316	30.6429	37.2948	0.254699	0.61273	Out55	1	0	124	45	2	9	104	26	0	40	0	0	13	24	0	0	41	18	21	6	140	19	3	30	2	12	13	4	0	1	22	23	13	2	37	38	4	121	37	0	95
Out550	k__Bacteria; p__Firmicutes; c__Clostridia; o__Clostridiales; f__Ruminococcaceae	0	0	0	0	NA	NA	Out550	0	0	0	0	0	0	0	0	0	0	0	0	0	0	0	0	0	0	0	0	0	0	0	0	0	0	0	0	0	0	0	0	0	0	0	0	0	0	0	0	0
Out552	k__Bacteria; p__Firmicutes; c__Clostridia; o__Clostridiales; f__Ruminococcaceae	0.176471	0.528594	0.0714286	0.377964	0.31652	0.661475	Out552	1	0	0	0	0	0	0	0	0	0	0	0	2	0	0	0	0	0	0	0	0	0	2	0	0	0	0	0	0	0	0	0	0	0	0	0	0	0	0	0	0
Out553	k__Bacteria; p__Bacteroidetes; c__Bacteroidia; o__Bacteroidales; f__Prevotellaceae; g__Prevotella	0	0	0.0714286	0.377964	0.46334	0.677717	Out553	0	0	0	0	0	0	0	0	0	0	0	0	0	0	0	0	0	0	0	0	0	2	0	0	0	0	0	0	0	0	0	0	0	0	0	0	0	0	0	0	0
Out554	k__Bacteria; p__Firmicutes; c__Clostridia	0	0	0.285714	0.712697	0.0714399	0.504628	Out554	0	0	0	0	0	0	0	0	0	0	0	0	0	0	0	0	0	0	0	0	1	0	1	0	0	2	1	0	0	0	0	0	0	0	0	0	0	0	0	0	0
Out555	k__Bacteria; p__Firmicutes; c__Clostridia; o__Clostridiales; f__Ruminococcaceae	0	0	0.285714	1.18187	0.279421	0.61273	Out555	0	0	0	0	0	0	0	0	0	0	0	0	0	0	0	0	0	0	0	2	0	0	0	0	0	0	0	0	0	0	0	0	0	0	0	0	0	0	0	0	0
Out557	k__Bacteria; p__Firmicutes; c__Clostridia; o__Clostridiales; f__Ruminococcaceae; g__Faecalibacterium; s__Faecalibacterium_prausnitzii	0	0	0.107143	0.41627	0.279421	0.61273	Out557	0	0	0	0	0	0	0	0	0	0	0	0	0	0	0	0	0	0	0	0	2	0	0	0	1	0	0	0	0	0	0	0	0	0	0	0	0	0	0	0	0
Out558	k__Bacteria; p__Firmicutes; c__Clostridia; o__Clostridiales; f__Lachnospiraceae	22	45.8639	11.1071	17.349	0.711365	0.876177	Out558	2	23	15	70	0	0	0	0	0	18	0	0	52	7	0	182	5	0	0	14	2	15	0	5	3	3	1	62	0	1	4	16	11	3	0	2	0	66	19	7	2
Out559	k__Bacteria; p__Firmicutes; c__Clostridia; o__Clostridiales; f__Ruminococcaceae; g__Faecalibacterium; s__Faecalibacterium_prausnitzii	2.29412	4.35552	5.17857	8.64122	0.281945	0.616066	Out559	6	15	2	1	1	0	0	0	0	11	0	0	1	2	0	0	0	0	0	6	3	1	0	37	5	7	0	13	0	0	2	13	0	8	3	0	1	0	1	0	19
Out56	k__Bacteria; p__Bacteroidetes; c__Bacteroidia; o__Bacteroidales; f__Bacteroidaceae; g__Bacteroides; s__Bacteroides_xylanisolvens	14.4706	20.9974	7.42857	11.9735	0.166006	0.599791	Out56	3	0	18	45	15	9	0	4	2	12	53	70	4	0	6	0	5	2	0	3	38	3	6	0	2	0	42	0	2	23	0	0	1	4	1	3	0	30	0	7	2
Out560	k__Bacteria; p__Firmicutes; c__Clostridia; o__Clostridiales	0	0	0	0	NA	NA	Out560	0	0	0	0	0	0	0	0	0	0	0	0	0	0	0	0	0	0	0	0	0	0	0	0	0	0	0	0	0	0	0	0	0	0	0	0	0	0	0	0	0
Out561	k__Bacteria	0.117647	0.485071	0	0	0.215886	0.599791	Out561	0	0	0	0	0	0	0	0	0	0	0	0	0	2	0	0	0	0	0	0	0	0	0	0	0	0	0	0	0	0	0	0	0	0	0	0	0	0	0	0	0
Out562	k__Bacteria; p__Firmicutes	0	0	0.107143	0.41627	0.279421	0.61273	Out562	0	0	0	0	0	0	0	0	0	0	0	0	0	0	0	0	0	0	0	2	0	0	0	0	0	0	0	0	0	0	0	0	0	0	0	0	1	0	0	0	0
Out563	k__Bacteria; p__Firmicutes; c__Clostridia; o__Clostridiales; f__Lachnospiraceae	0.0588235	0.242536	0.357143	0.731021	0.105266	0.560529	Out563	0	0	0	0	1	0	0	0	0	0	0	0	0	0	0	0	0	0	0	0	1	0	1	0	3	2	0	1	0	0	0	0	0	0	1	0	0	0	0	0	0
Out564	k__Bacteria; p__Actinobacteria; c__Actinobacteria; o__Actinomycetales; f__Dermabacteraceae; g__Brachybacterium	0.0588235	0.242536	0	0	0.215886	0.599791	Out564	0	0	0	0	0	0	0	0	0	0	0	1	0	0	0	0	0	0	0	0	0	0	0	0	0	0	0	0	0	0	0	0	0	0	0	0	0	0	0	0	0
Out565	k__Bacteria; p__Firmicutes; c__Clostridia; o__Clostridiales	0.176471	0.727607	0.714286	1.92175	0.267239	0.61273	Out565	0	0	0	0	0	0	0	0	0	3	0	0	0	0	0	0	0	0	0	0	1	0	0	0	0	6	2	0	0	0	0	8	0	0	0	0	0	0	0	0	0
Out566	k__Bacteria; p__Bacteroidetes; c__Bacteroidia; o__Bacteroidales; f__Bacteroidaceae; g__Bacteroides	0.235294	0.752447	0.107143	0.41627	0.601901	0.797893	Out566	0	0	0	0	0	3	1	0	0	0	0	0	0	0	0	0	0	0	0	0	0	0	2	0	0	0	1	0	0	0	0	0	0	0	0	0	0	0	0	0	0
Out567	k__Bacteria; p__Firmicutes; c__Clostridia; o__Clostridiales; f__Ruminococcaceae	0.0588235	0.242536	0	0	0.215886	0.599791	Out567	0	0	0	0	0	0	0	1	0	0	0	0	0	0	0	0	0	0	0	0	0	0	0	0	0	0	0	0	0	0	0	0	0	0	0	0	0	0	0	0	0
Out568	k__Bacteria; p__Bacteroidetes; c__Bacteroidia; o__Bacteroidales; f__Rikenellaceae; g__Alistipes	0	0	0.0357143	0.188982	0.46334	0.677717	Out568	0	0	0	0	0	0	0	0	0	0	0	0	0	0	0	0	0	0	0	0	0	0	0	0	0	0	0	0	0	0	0	0	0	0	0	0	0	0	0	0	0
Out57	k__Bacteria; p__Firmicutes; c__Negativicutes; o__Selenomonadales; f__Veillonellaceae; g__Megasphaera	20.8235	47.0362	0.0357143	0.188982	0.0355371	0.472433	Out57	0	0	0	0	87	0	126	139	0	0	0	0	0	0	2	0	0	0	0	0	0	0	1	0	0	0	0	0	0	0	0	0	0	0	0	0	0	0	0	0	0
Out570	k__Bacteria; p__Firmicutes; c__Clostridia; o__Clostridiales; f__Lachnospiraceae	0	0	0	0	NA	NA	Out570	0	0	0	0	0	0	0	0	0	0	0	0	0	0	0	0	0	0	0	0	0	0	0	0	0	0	0	0	0	0	0	0	0	0	0	0	0	0	0	0	0
Out571	k__Bacteria; p__Firmicutes; c__Clostridia; o__Clostridiales; f__Ruminococcaceae	0.705882	1.21268	0.464286	0.744468	0.725962	0.877442	Out571	0	0	0	0	2	0	3	1	0	0	1	4	0	0	1	0	0	1	2	0	0	2	0	0	1	2	0	0	1	0	0	0	1	0	0	2	1	0	0	0	0
Out572	k__Bacteria; p__Firmicutes	0.117647	0.485071	0	0	0.215886	0.599791	Out572	0	0	0	0	2	0	0	0	0	0	0	0	0	0	0	0	0	0	0	0	0	0	0	0	0	0	0	0	0	0	0	0	0	0	0	0	0	0	0	0	0
Out574	k__Bacteria; p__Firmicutes; c__Clostridia; o__Clostridiales; f__Ruminococcaceae; g__Faecalibacterium; s__Faecalibacterium_prausnitzii	0.0588235	0.242536	0.0357143	0.188982	0.743026	0.88073	Out574	0	0	0	0	0	1	0	0	0	0	0	0	0	0	0	0	0	0	0	0	0	0	0	0	0	1	0	0	0	0	0	0	0	0	0	0	0	0	0	0	0
Out575	k__Bacteria; p__Bacteroidetes	0	0	0	0	NA	NA	Out575	0	0	0	0	0	0	0	0	0	0	0	0	0	0	0	0	0	0	0	0	0	0	0	0	0	0	0	0	0	0	0	0	0	0	0	0	0	0	0	0	0
Out576	k__Bacteria; p__Firmicutes; c__Clostridia; o__Clostridiales; f__Clostridiales_Incertae_Sedis_XIII	0.0588235	0.242536	0	0	0.215886	0.599791	Out576	0	0	1	0	0	0	0	0	0	0	0	0	0	0	0	0	0	0	0	0	0	0	0	0	0	0	0	0	0	0	0	0	0	0	0	0	0	0	0	0	0
Out577	k__Bacteria; p__Bacteroidetes; c__Bacteroidia; o__Bacteroidales; f__Bacteroidaceae; g__Bacteroides; s__Bacteroides_coprocola	6.11765	24.9672	2.42857	9.99788	0.931623	0.964785	Out577	103	1	0	0	0	0	0	0	0	0	0	0	0	0	0	0	0	0	0	0	0	0	0	0	0	0	0	0	0	0	0	0	0	52	12	0	0	0	0	0	0
Out578	k__Bacteria; p__Firmicutes; c__Clostridia; o__Clostridiales; f__Ruminococcaceae	0	0	0.0714286	0.377964	0.46334	0.677717	Out578	0	0	0	0	0	0	0	0	0	0	0	0	0	0	0	0	0	0	0	2	0	0	0	0	0	0	0	0	0	0	0	0	0	0	0	0	0	0	0	0	0
Out579	k__Bacteria; p__Firmicutes; c__Erysipelotrichia; o__Erysipelotrichales; f__Erysipelotrichaceae; g__Solobacterium; s__Solobacterium_moorei	0.0588235	0.242536	0	0	0.215886	0.599791	Out579	0	0	0	0	0	0	0	0	0	0	0	0	0	1	0	0	0	0	0	0	0	0	0	0	0	0	0	0	0	0	0	0	0	0	0	0	0	0	0	0	0
Out58	k__Bacteria; p__Bacteroidetes; c__Bacteroidia; o__Bacteroidales; f__Bacteroidaceae; g__Bacteroides; s__Bacteroides_caccae	21.0588	65.9256	7.32143	8.99405	0.741846	0.88073	Out58	2	10	10	3	0	1	0	8	1	16	276	8	17	1	2	0	3	3	1	7	6	35	3	3	7	1	7	0	0	28	4	20	1	4	4	7	0	11	2	14	7
Out580	k__Bacteria; p__Firmicutes	0.117647	0.485071	0	0	0.215886	0.599791	Out580	0	0	0	0	0	0	0	2	0	0	0	0	0	0	0	0	0	0	0	0	0	0	0	0	0	0	0	0	0	0	0	0	0	0	0	0	0	0	0	0	0
Out581	k__Bacteria; p__Firmicutes; c__Clostridia; o__Clostridiales; f__Lachnospiraceae	0.0588235	0.242536	0.0714286	0.262265	0.892274	0.954534	Out581	0	0	0	0	0	0	0	0	0	0	0	0	0	0	1	0	0	0	0	0	1	0	0	0	0	0	0	0	0	0	0	0	0	0	0	0	0	0	0	0	1
Out582	k__Bacteria; p__Firmicutes; c__Clostridia; o__Clostridiales; f__Ruminococcaceae	0	0	0.25	0.585314	0.0714086	0.504628	Out582	0	0	0	0	0	0	0	0	0	0	0	0	0	0	0	0	0	0	0	1	0	0	0	0	0	0	0	0	0	0	0	0	1	0	0	0	0	0	2	0	0
Out583	k__Bacteria; p__Firmicutes; c__Clostridia; o__Clostridiales	0.117647	0.332106	0.0714286	0.262265	0.618087	0.797893	Out583	1	0	0	0	0	0	0	0	0	0	0	0	1	0	0	0	0	0	0	0	0	0	0	0	0	0	1	0	0	0	0	0	0	0	0	0	0	0	0	0	1
Out586	k__Bacteria; p__Firmicutes; c__Clostridia; o__Clostridiales; f__Lachnospiraceae; g__Roseburia; s__Roseburia_inulinivorans	5.52941	7.1337	11.1429	15.3375	0.13662	0.599791	Out586	0	1	23	8	1	5	20	6	0	13	0	0	3	6	0	0	8	11	19	4	45	8	1	8	1	12	2	1	0	0	8	13	2	0	7	6	0	23	71	0	22
Out587	k__Bacteria	0	0	0.107143	0.566947	0.46334	0.677717	Out587	0	0	0	0	0	0	0	0	0	0	0	0	0	0	0	0	0	0	0	0	0	0	0	0	0	0	0	0	0	0	0	0	0	0	0	0	3	0	0	0	0
Out588	k__Bacteria; p__Proteobacteria; c__Gammaproteobacteria; o__Pseudomonadales; f__Moraxellaceae; g__Psychrobacter	0	0	0.0357143	0.188982	0.46334	0.677717	Out588	0	0	0	0	0	0	0	0	0	0	0	0	0	0	0	0	0	0	0	0	0	0	0	0	0	0	0	0	0	0	0	0	0	0	0	0	0	1	0	0	0
Out589	k__Bacteria; p__Firmicutes; c__Bacilli; o__Lactobacillales; f__Aerococcaceae; g__Abiotrophia; s__Abiotrophia_defectiva	0	0	0.0714286	0.377964	0.46334	0.677717	Out589	0	0	0	0	0	0	0	0	0	0	0	0	0	0	0	0	0	0	0	0	0	0	0	0	0	0	0	0	0	0	0	0	0	0	0	0	0	2	0	0	0
Out59	k__Bacteria; p__Bacteroidetes; c__Bacteroidia; o__Bacteroidales; f__Bacteroidaceae; g__Bacteroides	0.117647	0.485071	18.1071	89.7463	0.849728	0.945169	Out59	2	0	0	0	0	0	0	0	0	0	0	0	0	0	0	0	0	0	0	0	0	0	0	0	0	0	0	0	0	0	0	0	0	0	32	0	0	0	0	0	0
Out590	k__Bacteria; p__Firmicutes; c__Clostridia; o__Clostridiales; f__Lachnospiraceae; g__Clostridium_XlVa	0.235294	0.437237	0.0357143	0.188982	0.0432945	0.472433	Out590	0	1	0	0	0	0	0	0	0	0	0	1	1	0	0	0	1	0	0	0	0	0	1	0	0	0	0	0	0	0	0	0	0	0	0	0	0	0	0	0	0
Out591	k__Bacteria; p__Firmicutes	0	0	0.0357143	0.188982	0.46334	0.677717	Out591	0	0	0	0	0	0	0	0	0	0	0	0	0	0	0	0	0	0	0	0	0	0	0	0	0	0	0	0	0	0	0	0	0	0	0	0	0	0	0	0	0
Out592	k__Bacteria; p__Bacteroidetes; c__Bacteroidia; o__Bacteroidales; f__Prevotellaceae; g__Prevotella	0	0	0.214286	1.13389	0.46334	0.677717	Out592	0	0	0	0	0	0	0	0	0	0	0	0	0	0	0	0	0	0	0	0	0	6	0	0	0	0	0	0	0	0	0	0	0	0	0	0	0	0	0	0	0
Out593	k__Bacteria; p__Firmicutes; c__Clostridia; o__Clostridiales; f__Ruminococcaceae	0.0588235	0.242536	0	0	0.215886	0.599791	Out593	0	0	0	0	0	1	0	0	0	0	0	0	0	0	0	0	0	0	0	0	0	0	0	0	0	0	0	0	0	0	0	0	0	0	0	0	0	0	0	0	0
Out594	k__Bacteria; p__Firmicutes; c__Clostridia; o__Clostridiales; f__Lachnospiraceae; g__Lachnospiracea_incertae_sedis; s__Eubacterium_eligens	0.352941	0.86177	0.214286	0.568112	0.724255	0.877106	Out594	3	0	2	0	0	0	0	0	0	0	0	0	0	0	0	0	1	0	0	0	0	0	0	0	0	0	0	0	0	0	0	0	0	0	0	0	0	0	0	2	1
Out595	k__Bacteria; p__Bacteroidetes; c__Bacteroidia; o__Bacteroidales; f__Bacteroidaceae; g__Bacteroides	0.411765	1.69775	0	0	0.215886	0.599791	Out595	0	0	0	0	0	0	0	0	0	0	7	0	0	0	0	0	0	0	0	0	0	0	0	0	0	0	0	0	0	0	0	0	0	0	0	0	0	0	0	0	0
Out596	k__Bacteria; p__Firmicutes; c__Clostridia; o__Clostridiales; f__Lachnospiraceae	0.294118	0.771744	0.0357143	0.188982	0.111979	0.560529	Out596	0	0	0	0	1	1	0	0	0	0	3	0	0	0	0	0	0	0	0	0	1	0	0	0	0	0	0	0	0	0	0	0	0	0	0	0	0	0	0	0	0
Out598	k__Bacteria; p__Firmicutes; c__Clostridia; o__Clostridiales; f__Lachnospiraceae	0	0	0	0	NA	NA	Out598	0	0	0	0	0	0	0	0	0	0	0	0	0	0	0	0	0	0	0	0	0	0	0	0	0	0	0	0	0	0	0	0	0	0	0	0	0	0	0	0	0
Out599	k__Bacteria; p__Bacteroidetes; c__Bacteroidia; o__Bacteroidales; f__Rikenellaceae; g__Alistipes; s__Alistipes_shahii	0	0	0.142857	0.448395	0.175876	0.599791	Out599	0	0	0	0	0	0	0	0	0	0	0	0	0	0	0	0	0	0	0	1	0	0	0	0	0	0	0	0	0	0	0	0	0	0	0	0	0	0	1	0	0
Out6	k__Bacteria; p__Firmicutes; c__Erysipelotrichia; o__Erysipelotrichales; f__Erysipelotrichaceae; g__Holdemanella; s__Holdemanella_biformis	58.0588	112.67	95.8929	255.697	0.21889	0.602683	Out6	0	0	0	0	339	0	0	0	194	178	0	0	0	0	0	276	0	0	7	77	1	759	1	139	61	6	0	0	0	0	0	1141	0	0	0	188	17	0	0	1	0
Out60	k__Bacteria; p__Firmicutes; c__Clostridia; o__Clostridiales; f__Ruminococcaceae	0	0	13.5	25.8392	0.0108693	0.441548	Out60	0	0	0	0	0	0	0	0	0	0	0	0	0	0	0	0	0	0	57	4	0	66	0	0	0	0	0	0	0	0	29	86	0	0	66	52	4	0	0	0	0
Out600	k__Bacteria; p__Firmicutes; c__Clostridia; o__Clostridiales; f__Lachnospiraceae; g__Blautia	1.17647	1.38	1.17857	1.58823	0.891927	0.954534	Out600	0	1	2	4	1	1	1	3	1	2	0	0	4	0	0	0	0	2	0	4	1	2	0	0	1	3	0	1	0	0	0	7	2	1	1	0	0	1	1	1	0
Out601	k__Bacteria; p__Firmicutes; c__Clostridia; o__Clostridiales; f__Ruminococcaceae	0	0	0	0	NA	NA	Out601	0	0	0	0	0	0	0	0	0	0	0	0	0	0	0	0	0	0	0	0	0	0	0	0	0	0	0	0	0	0	0	0	0	0	0	0	0	0	0	0	0
Out602	k__Bacteria; p__Firmicutes; c__Clostridia; o__Clostridiales; f__Lachnospiraceae	0.352941	0.701888	0.0357143	0.188982	0.0393581	0.472433	Out602	1	0	0	0	1	2	0	0	0	0	0	2	0	0	0	0	0	0	0	0	0	0	1	0	0	0	0	0	0	0	0	0	0	0	0	0	0	0	0	0	0
Out603	k__Bacteria; p__Firmicutes; c__Clostridia; o__Clostridiales; f__Lachnospiraceae	0	0	0.0714286	0.262265	0.279296	0.61273	Out603	0	0	0	0	0	0	0	0	0	0	0	0	0	0	0	0	0	0	0	0	0	0	0	0	1	1	0	0	0	0	0	0	0	0	0	0	0	0	0	0	0
Out604	k__Bacteria; p__Bacteroidetes; c__Bacteroidia; o__Bacteroidales; f__Porphyromonadaceae	0.647059	2.66789	0.0714286	0.262265	0.935272	0.964785	Out604	0	0	0	0	0	11	0	0	0	0	0	0	0	0	0	0	0	0	0	0	0	1	0	0	0	0	0	0	0	0	0	0	0	0	0	0	0	0	0	0	1
Out606	k__Bacteria; p__Firmicutes; c__Clostridia; o__Clostridiales; f__Lachnospiraceae	0	0	0	0	NA	NA	Out606	0	0	0	0	0	0	0	0	0	0	0	0	0	0	0	0	0	0	0	0	0	0	0	0	0	0	0	0	0	0	0	0	0	0	0	0	0	0	0	0	0
Out607	k__Bacteria; p__Firmicutes; c__Clostridia; o__Clostridiales	0	0	0.0357143	0.188982	0.46334	0.677717	Out607	0	0	0	0	0	0	0	0	0	0	0	0	0	0	0	0	0	0	0	0	0	0	0	0	0	0	0	0	0	0	0	0	0	0	0	0	1	0	0	0	0
Out608	k__Bacteria; p__Proteobacteria	0	0	0.142857	0.755929	0.46334	0.677717	Out608	0	0	0	0	0	0	0	0	0	0	0	0	0	0	0	0	0	0	0	0	0	0	0	0	0	0	0	0	0	0	0	0	0	0	0	0	0	0	0	4	0
Out609	k__Bacteria; p__Firmicutes; c__Clostridia; o__Clostridiales; f__Lachnospiraceae	0	0	0.0714286	0.377964	0.46334	0.677717	Out609	0	0	0	0	0	0	0	0	0	0	0	0	0	0	0	0	0	0	0	0	0	0	0	0	0	0	0	0	0	0	0	0	0	0	0	0	0	2	0	0	0
Out61	k__Bacteria; p__Firmicutes; c__Clostridia; o__Clostridiales; f__Lachnospiraceae; g__Roseburia; s__Roseburia_faecis	18.1765	28.1807	35.75	52.4536	0.101134	0.560529	Out61	12	0	17	14	56	5	51	38	102	2	0	0	0	0	0	8	4	30	0	33	6	26	39	12	4	36	30	6	0	0	262	85	114	19	75	10	4	38	23	35	29
Out611	k__Bacteria; p__Firmicutes; c__Clostridia; o__Clostridiales; f__Lachnospiraceae	0	0	0	0	NA	NA	Out611	0	0	0	0	0	0	0	0	0	0	0	0	0	0	0	0	0	0	0	0	0	0	0	0	0	0	0	0	0	0	0	0	0	0	0	0	0	0	0	0	0
Out612	k__Bacteria; p__Bacteroidetes; c__Bacteroidia; o__Bacteroidales; f__Bacteroidaceae; g__Bacteroides	0.0588235	0.242536	0.107143	0.31497	0.601458	0.797893	Out612	0	0	0	1	0	0	0	0	0	0	0	0	0	0	0	0	0	0	0	0	0	1	0	0	0	0	1	0	0	0	0	0	0	1	0	0	0	0	0	0	0
Out613	k__Bacteria; p__Firmicutes; c__Clostridia; o__Clostridiales	0.235294	0.562296	0.0714286	0.262265	0.273426	0.61273	Out613	0	0	0	0	0	1	0	2	0	0	0	0	0	0	1	0	0	0	0	0	0	0	0	0	0	0	0	0	0	0	0	0	0	1	1	0	0	0	0	0	0
Out616	k__Bacteria; p__Bacteroidetes; c__Bacteroidia; o__Bacteroidales; f__Porphyromonadaceae; g__Parabacteroides; s__Parabacteroides_merdae	0.0588235	0.242536	0	0	0.215886	0.599791	Out616	0	0	0	0	0	0	0	0	0	0	0	0	0	0	1	0	0	0	0	0	0	0	0	0	0	0	0	0	0	0	0	0	0	0	0	0	0	0	0	0	0
Out619	k__Bacteria; p__Proteobacteria; c__Gammaproteobacteria; o__Pasteurellales; f__Pasteurellaceae	0.176471	0.727607	0	0	0.215886	0.599791	Out619	0	0	0	0	0	0	0	0	3	0	0	0	0	0	0	0	0	0	0	0	0	0	0	0	0	0	0	0	0	0	0	0	0	0	0	0	0	0	0	0	0
Out62	k__Bacteria; p__Firmicutes; c__Bacilli; o__Lactobacillales; f__Streptococcaceae; g__Streptococcus; s__Streptococcus_salivarius_subsp._salivarius	8.47059	8.36001	11.4286	14.8559	0.84157	0.939498	Out62	7	7	13	17	1	21	0	18	4	2	11	28	2	2	1	1	9	54	9	2	9	15	1	4	32	21	29	36	1	3	5	21	0	3	5	2	0	45	0	2	2
Out620	k__Bacteria; p__Firmicutes	0	0	0	0	NA	NA	Out620	0	0	0	0	0	0	0	0	0	0	0	0	0	0	0	0	0	0	0	0	0	0	0	0	0	0	0	0	0	0	0	0	0	0	0	0	0	0	0	0	0
Out621	k__Bacteria; p__Firmicutes; c__Clostridia; o__Clostridiales; f__Lachnospiraceae	0.411765	1.22774	0.0714286	0.377964	0.123245	0.572172	Out621	0	0	1	0	0	0	0	5	0	1	0	0	0	0	0	0	0	0	0	0	2	0	0	0	0	0	0	0	0	0	0	0	0	0	0	0	0	0	0	0	0
Out622	k__Bacteria; p__Firmicutes; c__Clostridia; o__Clostridiales; f__Lachnospiraceae	0.294118	1.21268	0.0714286	0.262265	0.935272	0.964785	Out622	0	0	0	0	0	0	0	5	0	0	0	0	0	0	0	0	0	0	0	0	1	0	0	0	0	0	0	0	0	0	1	0	0	0	0	0	0	0	0	0	0
Out623	k__Bacteria; p__Actinobacteria; c__Actinobacteria; o__Coriobacteriales; f__Coriobacteriaceae; g__Asaccharobacter; s__Asaccharobacter_celatus	0.176471	0.528594	0.107143	0.31497	0.88051	0.954534	Out623	0	0	1	0	0	0	0	2	0	0	0	0	0	0	0	0	0	1	0	0	0	1	0	0	0	0	0	0	0	0	1	0	0	0	0	0	0	0	0	0	0
Out624	k__Bacteria; p__Firmicutes; c__Clostridia; o__Clostridiales; f__Lachnospiraceae	0.235294	0.437237	0.25	0.585314	0.762096	0.88306	Out624	0	1	1	0	0	1	0	0	0	0	0	0	0	0	1	0	0	0	0	0	0	0	1	0	2	0	0	0	0	0	0	2	0	0	0	0	0	0	0	1	1
Out625	k__Bacteria; p__Firmicutes; c__Clostridia; o__Clostridiales; f__Lachnospiraceae; g__Clostridium_XlVb	0.0588235	0.242536	0.0357143	0.188982	0.743026	0.88073	Out625	0	0	0	0	0	0	0	0	0	0	0	1	0	0	0	0	0	0	0	0	0	0	1	0	0	0	0	0	0	0	0	0	0	0	0	0	0	0	0	0	0
Out626	k__Bacteria; p__Firmicutes; c__Clostridia; o__Clostridiales; f__Eubacteriaceae; g__Eubacterium	0.294118	1.21268	0	0	0.215886	0.599791	Out626	0	0	0	0	0	0	0	0	0	0	0	5	0	0	0	0	0	0	0	0	0	0	0	0	0	0	0	0	0	0	0	0	0	0	0	0	0	0	0	0	0
Out627	k__Bacteria; p__Bacteroidetes; c__Bacteroidia; o__Bacteroidales; f__Porphyromonadaceae; g__Porphyromonas; s__Porphyromonas_somerae	0	0	0.178571	0.944911	0.46334	0.677717	Out627	0	0	0	0	0	0	0	0	0	0	0	0	0	0	0	0	0	0	0	0	0	5	0	0	0	0	0	0	0	0	0	0	0	0	0	0	0	0	0	0	0
Out628	k__Bacteria; p__Bacteroidetes	0	0	0.285714	0.854493	0.112124	0.560529	Out628	0	0	0	0	0	0	0	0	0	0	0	0	0	0	0	0	0	0	0	1	2	0	0	0	0	0	0	0	0	0	0	1	0	4	0	0	0	0	0	0	0
Out629	k__Bacteria; p__Firmicutes; c__Clostridia; o__Clostridiales; f__Ruminococcaceae	0.235294	0.970143	0	0	0.215886	0.599791	Out629	0	0	0	0	0	0	0	4	0	0	0	0	0	0	0	0	0	0	0	0	0	0	0	0	0	0	0	0	0	0	0	0	0	0	0	0	0	0	0	0	0
Out63	k__Bacteria; p__Firmicutes; c__Clostridia; o__Clostridiales; f__Peptostreptococcaceae; g__Clostridium_XI; s__Clostridium_bifermentans	0.176471	0.727607	12.0714	47.5316	0.106121	0.560529	Out63	0	0	0	0	0	0	0	0	0	0	3	0	0	0	0	0	0	0	1	1	0	0	0	0	0	250	0	0	0	0	3	38	0	0	0	0	0	30	0	0	0
Out630	k__Bacteria; p__Proteobacteria; c__Betaproteobacteria; o__Burkholderiales; f__Oxalobacteraceae; g__Oxalobacter; s__Oxalobacter_formigenes	0.0588235	0.242536	0.214286	0.498675	0.257935	0.61273	Out630	0	0	0	0	0	0	0	1	0	0	0	0	0	0	0	0	0	0	0	1	0	0	0	1	0	0	0	0	0	0	1	0	0	2	0	0	0	0	0	0	0
Out631	k__Bacteria; p__Firmicutes; c__Clostridia; o__Clostridiales	0.117647	0.485071	0	0	0.215886	0.599791	Out631	0	0	0	0	0	0	0	2	0	0	0	0	0	0	0	0	0	0	0	0	0	0	0	0	0	0	0	0	0	0	0	0	0	0	0	0	0	0	0	0	0
Out632	k__Bacteria; p__Firmicutes; c__Clostridia; o__Clostridiales; f__Lachnospiraceae	1.05882	1.85306	2.39286	2.76672	0.0505023	0.500136	Out632	0	1	2	0	3	1	0	0	0	0	0	0	7	0	3	0	1	5	0	0	2	12	2	1	3	4	4	0	0	0	4	5	3	2	4	1	0	7	0	0	5
Out633	k__Bacteria; p__Firmicutes; c__Clostridia; o__Clostridiales; f__Lachnospiraceae	0	0	0.107143	0.566947	0.46334	0.677717	Out633	0	0	0	0	0	0	0	0	0	0	0	0	0	0	0	0	0	0	0	0	0	0	0	0	0	3	0	0	0	0	0	0	0	0	0	0	0	0	0	0	0
Out635	k__Bacteria; p__Firmicutes; c__Clostridia; o__Clostridiales; f__Lachnospiraceae	0	0	0.107143	0.31497	0.175648	0.599791	Out635	0	0	0	0	0	0	0	0	0	0	0	0	0	0	0	0	0	0	0	0	1	0	0	0	0	0	0	0	0	0	0	0	0	0	0	0	0	0	0	0	0
Out636	k__Bacteria; p__Firmicutes; c__Clostridia; o__Clostridiales; f__Ruminococcaceae	0.176471	0.392953	0.214286	0.417855	0.774002	0.885396	Out636	0	0	0	0	0	1	0	0	0	1	0	0	0	0	1	0	0	0	1	0	0	0	1	0	1	1	0	0	0	0	0	0	0	1	0	0	1	0	0	0	0
Out637	k__Bacteria; p__Firmicutes; c__Clostridia; o__Clostridiales; f__Lachnospiraceae; g__Clostridium_XlVb; s__Clostridium_lactatifermentans	0	0	0	0	NA	NA	Out637	0	0	0	0	0	0	0	0	0	0	0	0	0	0	0	0	0	0	0	0	0	0	0	0	0	0	0	0	0	0	0	0	0	0	0	0	0	0	0	0	0
Out638	k__Bacteria; p__Firmicutes	0	0	0.142857	0.590937	0.279421	0.61273	Out638	0	0	0	0	0	0	0	0	0	0	0	0	0	0	0	0	0	0	0	0	0	0	0	0	0	0	0	0	0	0	0	0	0	3	0	0	1	0	0	0	0
Out64	k__Bacteria; p__Firmicutes; c__Clostridia; o__Clostridiales; f__Lachnospiraceae; g__Fusicatenibacter; s__Fusicatenibacter_saccharivorans	45.8824	40.9266	36.7857	35.7951	0.511246	0.729348	Out64	17	9	104	112	68	111	89	77	50	33	0	0	47	10	0	7	46	0	8	13	93	53	49	6	59	19	17	12	0	0	63	91	32	89	46	16	0	145	5	43	20
Out640	k__Bacteria; p__Firmicutes; c__Clostridia; o__Clostridiales	0	0	0.0357143	0.188982	0.46334	0.677717	Out640	0	0	0	0	0	0	0	0	0	0	0	0	0	0	0	0	0	0	0	0	0	0	0	0	0	0	0	0	0	0	0	0	0	0	0	0	0	0	0	1	0
Out641	k__Bacteria; p__Firmicutes; c__Clostridia; o__Clostridiales; f__Ruminococcaceae	0	0	0.0357143	0.188982	0.46334	0.677717	Out641	0	0	0	0	0	0	0	0	0	0	0	0	0	0	0	0	0	0	0	0	0	0	0	0	0	0	0	0	0	0	0	0	0	0	0	0	1	0	0	0	0
Out642	k__Bacteria; p__Firmicutes; c__Bacilli; o__Bacillales	0	0	0.428571	2.26779	0.46334	0.677717	Out642	0	0	0	0	0	0	0	0	0	0	0	0	0	0	0	0	0	0	0	0	12	0	0	0	0	0	0	0	0	0	0	0	0	0	0	0	0	0	0	0	0
Out643	k__Bacteria; p__Bacteroidetes; c__Bacteroidia; o__Bacteroidales; f__Prevotellaceae; g__Prevotella	0	0	0.25	1.14261	0.279421	0.61273	Out643	0	0	0	0	0	0	0	0	0	0	0	0	0	0	0	0	0	0	0	0	0	0	0	0	0	0	0	0	0	0	0	6	0	0	0	0	0	0	0	1	0
Out644	k__Bacteria; p__Firmicutes; c__Clostridia; o__Clostridiales	0	0	0.0714286	0.377964	0.46334	0.677717	Out644	0	0	0	0	0	0	0	0	0	0	0	0	0	0	0	0	0	0	0	0	0	0	0	0	0	2	0	0	0	0	0	0	0	0	0	0	0	0	0	0	0
Out645	k__Bacteria; p__Firmicutes; c__Clostridia; o__Clostridiales; f__Ruminococcaceae; g__Faecalibacterium; s__Faecalibacterium_prausnitzii	6.41176	7.00945	11.0357	17.0934	0.942906	0.96617	Out645	16	20	12	6	3	11	0	1	0	0	0	0	8	14	1	16	1	1	0	9	66	0	0	38	7	48	0	4	0	0	10	4	0	3	14	45	4	0	13	10	0
Out646	k__Bacteria; p__Firmicutes; c__Erysipelotrichia; o__Erysipelotrichales; f__Erysipelotrichaceae	0.117647	0.332106	0	0	0.0713617	0.504628	Out646	0	0	0	0	0	0	0	1	0	0	0	0	0	0	0	0	1	0	0	0	0	0	0	0	0	0	0	0	0	0	0	0	0	0	0	0	0	0	0	0	0
Out647	k__Bacteria; p__Bacteroidetes	0	0	0.0714286	0.377964	0.46334	0.677717	Out647	0	0	0	0	0	0	0	0	0	0	0	0	0	0	0	0	0	0	0	0	0	0	0	0	0	0	0	0	0	0	0	0	0	0	0	0	2	0	0	0	0
Out648	k__Bacteria; p__Firmicutes; c__Clostridia; o__Clostridiales	0.235294	0.970143	0	0	0.215886	0.599791	Out648	0	0	0	0	0	0	0	0	0	4	0	0	0	0	0	0	0	0	0	0	0	0	0	0	0	0	0	0	0	0	0	0	0	0	0	0	0	0	0	0	0
Out649	k__Bacteria; p__Firmicutes; c__Clostridia; o__Clostridiales	0	0	0.0357143	0.188982	0.46334	0.677717	Out649	0	0	0	0	0	0	0	0	0	0	0	0	0	0	0	0	0	0	0	0	0	0	0	0	0	0	0	0	0	0	0	0	0	0	0	0	1	0	0	0	0
Out65	k__Bacteria; p__Firmicutes; c__Clostridia; o__Clostridiales; f__Ruminococcaceae; g__Faecalibacterium; s__Faecalibacterium_prausnitzii	9.17647	22.0461	34.2143	52.8067	0.0160128	0.472433	Out65	2	13	13	1	6	10	1	1	7	93	0	0	4	0	3	0	2	1	5	27	26	90	7	9	169	16	4	20	0	0	154	17	10	153	11	6	16	1	38	15	2
Out650	k__Bacteria; p__Firmicutes; c__Clostridia; o__Clostridiales; f__Lachnospiraceae	0	0	0.0357143	0.188982	0.46334	0.677717	Out650	0	0	0	0	0	0	0	0	0	0	0	0	0	0	0	0	0	0	0	0	0	0	0	0	0	0	0	0	0	0	0	0	0	0	0	0	0	0	0	0	0
Out651	k__Bacteria; p__Proteobacteria; c__Gammaproteobacteria; o__Pasteurellales; f__Pasteurellaceae; g__Haemophilus; s__Haemophilus_sputorum	0.176471	0.727607	0	0	0.215886	0.599791	Out651	0	0	0	0	0	0	0	0	3	0	0	0	0	0	0	0	0	0	0	0	0	0	0	0	0	0	0	0	0	0	0	0	0	0	0	0	0	0	0	0	0
Out653	k__Bacteria; p__Firmicutes; c__Clostridia; o__Clostridiales	0.117647	0.332106	0.0714286	0.262265	0.618087	0.797893	Out653	0	0	1	0	0	0	0	0	0	0	0	0	0	0	0	0	1	0	0	0	0	0	0	0	0	0	0	0	0	0	0	0	0	0	0	0	0	0	0	0	1
Out654	k__Bacteria; p__Firmicutes; c__Clostridia; o__Clostridiales	0.0588235	0.242536	0.0357143	0.188982	0.743026	0.88073	Out654	0	0	1	0	0	0	0	0	0	0	0	0	0	0	0	0	0	0	0	0	0	0	0	0	0	0	0	0	0	0	0	0	0	0	0	1	0	0	0	0	0
Out655	k__Bacteria; p__Firmicutes; c__Clostridia; o__Clostridiales; f__Lachnospiraceae; g__Clostridium_XlVa	0.294118	0.771744	0.178571	0.475595	0.752035	0.88306	Out655	0	0	0	0	0	0	0	0	0	0	1	3	0	0	1	0	0	0	0	0	0	0	0	0	0	2	1	0	0	0	0	0	0	1	0	0	0	0	1	0	0
Out656	k__Bacteria; p__Firmicutes; c__Clostridia; o__Clostridiales; f__Lachnospiraceae; g__Clostridium_XlVa	1.47059	4.43167	1.03571	2.76864	0.938072	0.964785	Out656	0	0	0	0	5	0	0	1	0	0	0	18	1	0	0	0	0	5	0	0	0	0	0	0	0	0	0	0	6	13	1	0	0	0	0	0	0	0	0	2	0
Out658	k__Bacteria; p__Firmicutes; c__Clostridia; o__Clostridiales; f__Ruminococcaceae	0.235294	0.664211	0	0	0.0713617	0.504628	Out658	0	0	2	0	0	0	0	0	0	0	0	0	0	0	0	0	2	0	0	0	0	0	0	0	0	0	0	0	0	0	0	0	0	0	0	0	0	0	0	0	0
Out659	k__Bacteria; p__Proteobacteria; c__Gammaproteobacteria; o__Pseudomonadales; f__Pseudomonadaceae; g__Pseudomonas	0.0588235	0.242536	0.107143	0.31497	0.601458	0.797893	Out659	0	0	0	0	0	0	0	0	0	0	1	0	0	0	0	0	0	0	0	0	0	0	0	0	0	0	0	0	0	0	0	0	0	0	1	1	0	1	0	0	0
Out66	k__Bacteria; p__Firmicutes; c__Clostridia; o__Clostridiales; f__Ruminococcaceae; g__Faecalibacterium; s__Faecalibacterium_prausnitzii	20.6471	31.1226	27.75	66.9503	0.953163	0.972163	Out66	20	111	10	4	24	82	4	4	43	14	0	0	11	20	1	3	0	11	1	54	92	1	0	5	3	38	42	15	5	0	11	8	0	12	25	9	4	3	18	30	21
Out660	k__Bacteria; p__Firmicutes; c__Clostridia; o__Clostridiales; f__Ruminococcaceae	0	0	0	0	NA	NA	Out660	0	0	0	0	0	0	0	0	0	0	0	0	0	0	0	0	0	0	0	0	0	0	0	0	0	0	0	0	0	0	0	0	0	0	0	0	0	0	0	0	0
Out664	k__Bacteria; p__Firmicutes; c__Clostridia; o__Clostridiales; f__Lachnospiraceae	0.0588235	0.242536	0	0	0.215886	0.599791	Out664	0	0	1	0	0	0	0	0	0	0	0	0	0	0	0	0	0	0	0	0	0	0	0	0	0	0	0	0	0	0	0	0	0	0	0	0	0	0	0	0	0
Out665	k__Bacteria; p__Actinobacteria; c__Actinobacteria; o__Actinomycetales; f__Corynebacteriaceae; g__Corynebacterium	0.117647	0.332106	0	0	0.0713617	0.504628	Out665	0	0	0	1	0	0	0	0	1	0	0	0	0	0	0	0	0	0	0	0	0	0	0	0	0	0	0	0	0	0	0	0	0	0	0	0	0	0	0	0	0
Out666	k__Bacteria; p__Firmicutes; c__Clostridia; o__Clostridiales	0.294118	1.21268	0.392857	1.59488	0.892349	0.954534	Out666	0	0	0	0	0	0	0	0	0	5	0	0	0	0	0	0	0	0	0	0	0	0	0	0	0	0	8	0	0	0	0	0	0	0	0	0	0	0	0	0	0
Out668	k__Bacteria	0	0	0.142857	0.755929	0.46334	0.677717	Out668	0	0	0	0	0	0	0	0	0	0	0	0	0	0	0	0	0	0	0	0	0	0	0	0	0	0	0	0	0	0	0	0	0	0	0	0	0	0	0	4	0
Out669	k__Bacteria; p__Firmicutes; c__Clostridia; o__Clostridiales; f__Lachnospiraceae	0	0	0.178571	0.611832	0.175876	0.599791	Out669	0	0	0	0	0	0	0	0	0	0	0	0	0	0	0	0	0	1	0	0	0	0	0	0	0	0	0	0	0	0	0	3	0	0	0	1	0	0	0	0	0
Out67	k__Bacteria; p__Firmicutes; c__Clostridia; o__Clostridiales; f__Lachnospiraceae	0.411765	1.69775	16.8929	38.1064	0.000863213	0.176671	Out67	0	0	0	0	0	0	0	0	0	7	0	0	0	0	0	0	0	17	26	39	0	1	0	0	0	4	0	2	0	0	9	6	0	4	43	19	7	0	12	192	69
Out670	k__Bacteria; p__Firmicutes; c__Clostridia; o__Clostridiales	0	0	0.0357143	0.188982	0.46334	0.677717	Out670	0	0	0	0	0	0	0	0	0	0	0	0	0	0	0	0	0	0	0	0	0	0	0	0	0	0	0	0	0	1	0	0	0	0	0	0	0	0	0	0	0
Out671	k__Bacteria; p__Firmicutes; c__Bacilli; o__Lactobacillales; f__Streptococcaceae; g__Streptococcus; s__Streptococcus_anginosus	0	0	0	0	NA	NA	Out671	0	0	0	0	0	0	0	0	0	0	0	0	0	0	0	0	0	0	0	0	0	0	0	0	0	0	0	0	0	0	0	0	0	0	0	0	0	0	0	0	0
Out672	k__Bacteria; p__Proteobacteria; c__Gammaproteobacteria; o__Enterobacteriales; f__Enterobacteriaceae; g__Plesiomonas; s__Plesiomonas_shigelloides	0	0	0	0	NA	NA	Out672	0	0	0	0	0	0	0	0	0	0	0	0	0	0	0	0	0	0	0	0	0	0	0	0	0	0	0	0	0	0	0	0	0	0	0	0	0	0	0	0	0
Out673	k__Bacteria; p__Firmicutes; c__Clostridia; o__Clostridiales; f__Lachnospiraceae	0	0	0	0	NA	NA	Out673	0	0	0	0	0	0	0	0	0	0	0	0	0	0	0	0	0	0	0	0	0	0	0	0	0	0	0	0	0	0	0	0	0	0	0	0	0	0	0	0	0
Out674	k__Bacteria; p__Firmicutes; c__Clostridia; o__Clostridiales; f__Lachnospiraceae	0.411765	1.00367	0	0	0.00846037	0.434252	Out674	0	0	1	0	0	1	0	4	0	1	0	0	0	0	0	0	0	0	0	0	0	0	0	0	0	0	0	0	0	0	0	0	0	0	0	0	0	0	0	0	0
Out675	k__Bacteria; p__Firmicutes; c__Clostridia; o__Clostridiales; f__Lachnospiraceae	0.647059	2.17776	0.214286	0.498675	0.985952	0.994047	Out675	0	1	0	0	0	0	1	0	0	0	0	9	0	0	0	0	0	0	0	0	0	0	1	0	0	0	0	0	0	0	0	1	0	0	0	0	0	2	0	0	0
Out676	k__Bacteria; p__Firmicutes; c__Clostridia; o__Clostridiales; f__Ruminococcaceae; g__Anaerotruncus; s__Anaerotruncus_colihominis	0.0588235	0.242536	0.0357143	0.188982	0.743026	0.88073	Out676	0	0	0	0	0	0	0	0	0	0	0	1	0	0	0	0	0	0	0	0	0	1	0	0	0	0	0	0	0	0	0	0	0	0	0	0	0	0	0	0	0
Out677	k__Bacteria; p__Firmicutes; c__Clostridia; o__Clostridiales; f__Lachnospiraceae	0.0588235	0.242536	0.0357143	0.188982	0.743026	0.88073	Out677	0	0	0	0	0	0	0	0	0	0	0	0	0	1	0	0	0	0	0	0	0	0	0	0	0	0	0	0	0	0	0	0	0	0	0	0	0	0	0	1	0
Out678	k__Bacteria; p__Firmicutes	0.176471	0.727607	0	0	0.215886	0.599791	Out678	0	0	0	0	0	0	0	3	0	0	0	0	0	0	0	0	0	0	0	0	0	0	0	0	0	0	0	0	0	0	0	0	0	0	0	0	0	0	0	0	0
Out679	k__Bacteria; p__Bacteroidetes; c__Bacteroidia; o__Bacteroidales; f__Rikenellaceae; g__Alistipes	0	0	0.107143	0.31497	0.175648	0.599791	Out679	0	0	0	0	0	0	0	0	0	0	0	0	0	0	0	0	0	0	0	0	0	0	0	0	0	0	0	0	0	0	0	1	1	1	0	0	0	0	0	0	0
Out68	k__Bacteria; p__Proteobacteria; c__Betaproteobacteria	3.58824	14.7947	4.35714	9.68089	0.041997	0.472433	Out68	0	0	0	0	0	0	0	61	0	0	0	0	0	0	0	0	0	0	0	0	17	1	0	0	4	0	0	0	0	0	0	0	0	24	0	13	0	1	0	41	1
Out680	k__Bacteria; p__Firmicutes; c__Erysipelotrichia; o__Erysipelotrichales; f__Erysipelotrichaceae	0.352941	1.22174	0.25	0.799305	0.873963	0.954534	Out680	0	0	0	0	0	0	0	0	0	0	5	1	0	0	0	0	0	0	0	0	0	0	0	0	0	0	1	0	0	0	1	0	0	1	0	0	0	0	4	0	0
Out682	k__Bacteria; p__Firmicutes; c__Clostridia; o__Clostridiales	0.117647	0.332106	0.178571	0.611832	0.965742	0.978529	Out682	0	0	0	0	0	1	0	0	0	0	0	0	0	0	1	0	0	0	0	3	0	0	0	0	0	1	0	0	0	0	1	0	0	0	0	0	0	0	0	0	0
Out684	k__Bacteria; p__Firmicutes; c__Clostridia; o__Clostridiales	0	0	0.178571	0.944911	0.46334	0.677717	Out684	0	0	0	0	0	0	0	0	0	0	0	0	0	0	0	0	0	0	0	0	0	0	0	0	0	0	0	0	0	0	0	0	0	0	0	0	0	0	0	0	0
Out685	k__Bacteria; p__Bacteroidetes; c__Bacteroidia; o__Bacteroidales; f__Prevotellaceae; g__Prevotella; s__Prevotella_timonensis	0	0	0.0714286	0.262265	0.279296	0.61273	Out685	0	0	0	0	0	0	0	0	0	0	0	0	0	0	0	0	0	0	0	0	0	1	0	0	0	0	0	0	0	0	0	1	0	0	0	0	0	0	0	0	0
Out686	k__Bacteria; p__Actinobacteria; c__Actinobacteria; o__Actinomycetales; f__Actinomycetaceae; g__Actinomyces	0	0	0.0357143	0.188982	0.46334	0.677717	Out686	0	0	0	0	0	0	0	0	0	0	0	0	0	0	0	0	0	0	0	0	0	0	0	0	0	0	0	0	1	0	0	0	0	0	0	0	0	0	0	0	0
Out687	k__Bacteria; p__Firmicutes; c__Clostridia; o__Clostridiales; f__Ruminococcaceae; g__Faecalibacterium; s__Faecalibacterium_prausnitzii	10.7647	12.8575	7.39286	13.3454	0.198388	0.599791	Out687	0	2	21	1	4	1	24	0	3	6	32	35	2	5	34	4	9	7	2	0	4	2	0	0	2	2	3	0	9	37	9	2	16	0	0	3	2	1	0	10	3
Out688	k__Bacteria; p__Firmicutes; c__Clostridia; o__Clostridiales; f__Lachnospiraceae	0.117647	0.332106	0.464286	2.26866	0.652195	0.822496	Out688	0	0	0	0	0	0	0	0	0	0	1	0	0	0	1	0	0	0	0	0	0	0	0	0	0	0	0	0	0	12	0	0	0	0	0	0	0	1	0	0	0
Out689	k__Bacteria; p__Bacteroidetes; c__Bacteroidia; o__Bacteroidales; f__Prevotellaceae; g__Prevotella; s__Prevotella_buccalis	0	0	0	0	NA	NA	Out689	0	0	0	0	0	0	0	0	0	0	0	0	0	0	0	0	0	0	0	0	0	0	0	0	0	0	0	0	0	0	0	0	0	0	0	0	0	0	0	0	0
Out69	k__Bacteria; p__Firmicutes; c__Clostridia; o__Clostridiales; f__Peptostreptococcaceae; g__Romboutsia	21.3529	28.5568	34.5	37.8158	0.124871	0.572172	Out69	3	1	30	4	37	5	28	0	78	0	49	4	7	4	2	94	17	8	9	58	22	48	29	20	6	60	121	20	0	38	15	26	1	130	11	2	34	0	10	29	4
Out691	k__Bacteria; p__Firmicutes; c__Clostridia; o__Clostridiales; f__Lachnospiraceae	0	0	0	0	NA	NA	Out691	0	0	0	0	0	0	0	0	0	0	0	0	0	0	0	0	0	0	0	0	0	0	0	0	0	0	0	0	0	0	0	0	0	0	0	0	0	0	0	0	0
Out692	k__Bacteria; p__Bacteroidetes; c__Bacteroidia; o__Bacteroidales; f__Porphyromonadaceae; g__Butyricimonas; s__Butyricimonas_virosa	0	0	0.0714286	0.377964	0.46334	0.677717	Out692	0	0	0	0	0	0	0	0	0	0	0	0	0	0	0	0	0	0	0	0	0	0	0	0	0	0	0	0	0	0	0	0	0	2	0	0	0	0	0	0	0
Out694	k__Bacteria; p__Proteobacteria; c__Deltaproteobacteria; o__Desulfovibrionales; f__Desulfovibrionaceae; g__Bilophila; s__Bilophila_wadsworthia	0	0	0.214286	0.568112	0.112076	0.560529	Out694	0	0	0	0	0	0	0	0	0	0	0	0	0	0	0	0	0	0	0	0	0	0	0	0	0	0	0	0	0	0	2	0	0	0	0	0	0	0	1	0	0
Out695	k__Bacteria; p__Firmicutes; c__Clostridia; o__Clostridiales; f__Ruminococcaceae	0	0	0.0357143	0.188982	0.46334	0.677717	Out695	0	0	0	0	0	0	0	0	0	0	0	0	0	0	0	0	0	0	0	0	0	0	0	0	0	0	0	0	0	0	0	0	0	0	1	0	0	0	0	0	0
Out696	k__Bacteria; p__Firmicutes; c__Clostridia; o__Clostridiales	0	0	0	0	NA	NA	Out696	0	0	0	0	0	0	0	0	0	0	0	0	0	0	0	0	0	0	0	0	0	0	0	0	0	0	0	0	0	0	0	0	0	0	0	0	0	0	0	0	0
Out697	k__Bacteria; p__Firmicutes; c__Clostridia; o__Clostridiales; f__Ruminococcaceae; g__Oscillibacter; s__Oscillibacter_valericigenes	1.17647	3.22559	0.142857	0.590937	0.112985	0.560529	Out697	2	0	4	0	0	0	0	0	0	0	0	0	13	0	0	0	1	0	0	0	0	0	0	0	3	1	0	0	0	0	0	0	0	0	0	0	0	0	0	0	0
Out698	k__Bacteria; p__Proteobacteria; c__Betaproteobacteria; o__Neisseriales; f__Neisseriaceae; g__Neisseria	0.0588235	0.242536	0	0	0.215886	0.599791	Out698	0	0	0	0	0	0	0	0	0	0	0	0	0	1	0	0	0	0	0	0	0	0	0	0	0	0	0	0	0	0	0	0	0	0	0	0	0	0	0	0	0
Out699	k__Bacteria; p__Firmicutes; c__Clostridia; o__Clostridiales; f__Lachnospiraceae	0.0588235	0.242536	0	0	0.215886	0.599791	Out699	0	0	0	0	0	0	0	0	0	0	0	0	0	0	1	0	0	0	0	0	0	0	0	0	0	0	0	0	0	0	0	0	0	0	0	0	0	0	0	0	0
Out7	k__Bacteria; p__Bacteroidetes; c__Bacteroidia; o__Bacteroidales; f__Bacteroidaceae; g__Bacteroides; s__Bacteroides_uniformis	141.471	217.661	67	67.4861	0.99066	0.995524	Out7	24	16	15	213	122	175	79	25	10	19	607	712	351	9	13	3	12	8	1	13	141	27	60	47	25	29	65	0	154	147	246	5	126	186	28	7	0	85	34	42	29
Out70	k__Bacteria; p__Firmicutes; c__Erysipelotrichia; o__Erysipelotrichales; f__Erysipelotrichaceae; g__Turicibacter; s__Turicibacter_sanguinis	2.88235	5.14639	5.07143	12.4987	0.536213	0.754931	Out70	0	0	10	1	0	3	0	20	4	3	0	0	0	2	0	5	1	1	0	2	20	0	4	0	2	2	65	0	0	5	1	8	0	7	3	1	0	0	0	3	3
Out701	k__Bacteria; p__Firmicutes; c__Bacilli; o__Lactobacillales; f__Streptococcaceae; g__Streptococcus; s__Streptococcus_sanguinis	0.117647	0.332106	0.0714286	0.262265	0.618087	0.797893	Out701	0	0	0	0	0	0	0	0	1	0	0	0	0	0	1	0	0	0	0	0	0	0	0	0	0	0	0	1	0	0	1	0	0	0	0	0	0	0	0	0	0
Out702	k__Bacteria; p__Firmicutes; c__Clostridia; o__Clostridiales; f__Lachnospiraceae; g__Blautia	1	1.11803	1.35714	1.31133	0.392297	0.677717	Out702	0	1	2	0	0	3	3	1	1	3	0	1	1	0	1	0	0	3	1	1	1	5	2	0	1	2	3	0	1	0	1	2	3	1	0	0	3	0	2	3	1
Out704	k__Bacteria; p__Firmicutes; c__Clostridia; o__Clostridiales	0.117647	0.485071	0	0	0.215886	0.599791	Out704	0	0	0	0	0	0	0	2	0	0	0	0	0	0	0	0	0	0	0	0	0	0	0	0	0	0	0	0	0	0	0	0	0	0	0	0	0	0	0	0	0
Out705	k__Bacteria; p__Actinobacteria; c__Actinobacteria	0	0	0.0714286	0.377964	0.46334	0.677717	Out705	0	0	0	0	0	0	0	0	0	0	0	0	0	0	0	0	0	0	0	0	0	0	0	0	0	0	0	0	0	0	0	0	0	0	0	0	0	0	0	0	2
Out706	k__Bacteria; p__Firmicutes; c__Clostridia; o__Clostridiales; f__Lachnospiraceae	0	0	0	0	NA	NA	Out706	0	0	0	0	0	0	0	0	0	0	0	0	0	0	0	0	0	0	0	0	0	0	0	0	0	0	0	0	0	0	0	0	0	0	0	0	0	0	0	0	0
Out707	k__Bacteria; p__Bacteroidetes; c__Bacteroidia; o__Bacteroidales; f__Prevotellaceae; g__Prevotella; s__Prevotella_disiens	0	0	0	0	NA	NA	Out707	0	0	0	0	0	0	0	0	0	0	0	0	0	0	0	0	0	0	0	0	0	0	0	0	0	0	0	0	0	0	0	0	0	0	0	0	0	0	0	0	0
Out709	k__Bacteria; p__Firmicutes; c__Clostridia; o__Clostridiales; f__Lachnospiraceae	0	0	0.142857	0.448395	0.175876	0.599791	Out709	0	0	0	0	0	0	0	0	0	0	0	0	0	0	0	0	0	0	0	0	0	0	0	2	0	0	0	1	0	0	0	0	0	0	1	0	0	0	0	0	0
Out710	k__Bacteria; p__Bacteroidetes; c__Bacteroidia; o__Bacteroidales; f__Prevotellaceae; g__Prevotella; s__Prevotella_copri	8.23529	19.2436	39.1786	74.0536	0.28607	0.622862	Out710	0	0	0	0	0	0	0	9	1	64	0	0	0	14	0	52	0	94	250	15	0	78	0	102	0	0	0	235	0	0	0	39	1	0	0	207	54	0	0	22	0
Out711	k__Bacteria; p__Bacteroidetes; c__Flavobacteriia; o__Flavobacteriales; f__Flavobacteriaceae; g__Chryseobacterium	0	0	0	0	NA	NA	Out711	0	0	0	0	0	0	0	0	0	0	0	0	0	0	0	0	0	0	0	0	0	0	0	0	0	0	0	0	0	0	0	0	0	0	0	0	0	0	0	0	0
Out713	k__Bacteria; p__Actinobacteria; c__Actinobacteria; o__Actinomycetales; f__Actinomycetaceae; g__Actinomyces	0.235294	0.752447	0.142857	0.448395	0.897546	0.955149	Out713	0	0	1	0	0	0	0	0	0	0	3	0	0	0	0	0	0	0	0	0	0	0	0	0	1	0	0	2	0	0	0	0	0	0	0	0	0	0	0	1	0
Out714	k__Bacteria; p__Firmicutes; c__Bacilli; o__Lactobacillales; f__Streptococcaceae; g__Streptococcus	0	0	0	0	NA	NA	Out714	0	0	0	0	0	0	0	0	0	0	0	0	0	0	0	0	0	0	0	0	0	0	0	0	0	0	0	0	0	0	0	0	0	0	0	0	0	0	0	0	0
Out715	k__Bacteria; p__Bacteroidetes; c__Bacteroidia; o__Bacteroidales; f__Bacteroidaceae; g__Bacteroides	5.17647	8.86168	0.5	1.91485	0.135919	0.599791	Out715	17	0	0	0	0	22	7	0	0	0	19	0	23	0	0	0	0	0	0	0	0	0	1	0	0	0	0	0	0	0	10	0	0	2	1	0	0	0	0	0	0
Out717	k__Bacteria; p__Bacteroidetes; c__Bacteroidia; o__Bacteroidales; f__Porphyromonadaceae; g__Parabacteroides; s__Parabacteroides_distasonis	2.64706	6.3732	1.89286	3.93784	0.834259	0.933033	Out717	0	1	0	0	1	0	0	0	0	19	2	1	20	1	0	0	0	3	0	0	6	0	0	0	0	0	0	0	12	5	17	0	2	2	0	0	0	1	0	1	2
Out72	k__Bacteria; p__Bacteroidetes; c__Bacteroidia; o__Bacteroidales; f__Bacteroidaceae; g__Bacteroides	11.3529	31.8511	0	0	0.00848702	0.434252	Out72	0	1	105	0	0	0	0	0	1	0	0	0	0	0	0	0	86	0	0	0	0	0	0	0	0	0	0	0	0	0	0	0	0	0	0	0	0	0	0	0	0
Out720	k__Bacteria; p__Firmicutes; c__Clostridia; o__Clostridiales; f__Ruminococcaceae; g__Intestinimonas; s__Intestinimonas_butyriciproducens	0.117647	0.332106	0	0	0.0713617	0.504628	Out720	1	0	0	0	0	0	0	1	0	0	0	0	0	0	0	0	0	0	0	0	0	0	0	0	0	0	0	0	0	0	0	0	0	0	0	0	0	0	0	0	0
Out721	k__Bacteria; p__Firmicutes	0.117647	0.332106	0	0	0.0713617	0.504628	Out721	0	0	0	0	0	0	0	1	0	1	0	0	0	0	0	0	0	0	0	0	0	0	0	0	0	0	0	0	0	0	0	0	0	0	0	0	0	0	0	0	0
Out722	k__Bacteria; p__Firmicutes; c__Clostridia; o__Clostridiales; f__Lachnospiraceae	0	0	0.0357143	0.188982	0.46334	0.677717	Out722	0	0	0	0	0	0	0	0	0	0	0	0	0	0	0	0	0	0	0	0	0	0	0	0	0	0	0	0	0	0	0	0	0	1	0	0	0	0	0	0	0
Out724	k__Bacteria; p__Firmicutes; c__Clostridia; o__Clostridiales; f__Lachnospiraceae	0.117647	0.332106	0.0714286	0.377964	0.329777	0.6772	Out724	0	0	0	0	0	0	0	1	0	1	0	0	0	0	0	0	0	0	0	0	0	0	0	2	0	0	0	0	0	0	0	0	0	0	0	0	0	0	0	0	0
Out725	k__Bacteria; p__Firmicutes; c__Clostridia; o__Clostridiales	0.176471	0.528594	0.214286	0.568112	0.827374	0.928716	Out725	0	0	0	0	0	0	0	2	0	0	0	0	1	0	0	0	0	0	0	0	0	0	0	0	0	0	0	0	0	0	0	2	0	0	1	0	0	0	0	2	1
Out726	k__Bacteria; p__Firmicutes; c__Clostridia; o__Clostridiales; f__Lachnospiraceae	0.0588235	0.242536	0	0	0.215886	0.599791	Out726	0	0	1	0	0	0	0	0	0	0	0	0	0	0	0	0	0	0	0	0	0	0	0	0	0	0	0	0	0	0	0	0	0	0	0	0	0	0	0	0	0
Out727	k__Bacteria; p__Firmicutes; c__Clostridia; o__Clostridiales; f__Ruminococcaceae; g__Oscillibacter; s__Oscillibacter_valericigenes	0.117647	0.332106	0.0357143	0.188982	0.303362	0.645237	Out727	0	0	0	0	0	1	0	1	0	0	0	0	0	0	0	0	0	0	0	1	0	0	0	0	0	0	0	0	0	0	0	0	0	0	0	0	0	0	0	0	0
Out73	k__Bacteria; p__Proteobacteria; c__Gammaproteobacteria; o__Enterobacteriales; f__Enterobacteriaceae; g__Escherichia/Shigella; s__Shigella_sonnei	19.0588	41.4796	18.7143	48.3512	0.570928	0.780735	Out73	1	0	176	5	19	6	1	9	21	4	24	8	0	0	3	21	26	0	19	7	68	9	11	0	2	21	0	1	254	14	0	17	30	8	0	5	5	21	1	2	0
Out74	k__Bacteria; p__Bacteroidetes; c__Bacteroidia; o__Bacteroidales; f__Rikenellaceae; g__Alistipes; s__Alistipes_shahii	4.11765	6.41173	4.75	7.18344	0.951421	0.972	Out74	6	4	9	0	0	0	0	22	1	3	0	0	17	5	2	0	1	5	0	0	8	0	0	0	0	0	14	0	0	0	9	5	2	15	1	1	1	0	2	0	21
Out75	k__Bacteria; p__Firmicutes; c__Clostridia; o__Clostridiales; f__Ruminococcaceae	6.47059	22.4614	9.35714	16.3983	0.031991	0.472433	Out75	1	0	0	0	0	0	0	93	3	2	0	0	0	11	0	0	0	11	0	3	14	1	0	2	6	30	0	3	0	2	6	0	0	41	2	2	4	0	0	23	0
Out76	k__Bacteria; p__Firmicutes; c__Clostridia; o__Clostridiales	6.35294	18.6813	13.9643	32.5525	0.208463	0.599791	Out76	0	0	0	0	0	70	0	37	0	0	0	0	0	0	0	0	1	44	0	0	0	0	116	3	0	12	0	0	0	0	0	0	0	0	9	0	10	0	18	122	56
Out77	k__Bacteria; p__Bacteroidetes; c__Bacteroidia; o__Bacteroidales; f__Porphyromonadaceae; g__Odoribacter; s__Odoribacter_splanchnicus	9.47059	12.7236	6.92857	12.7423	0.785275	0.896206	Out77	4	5	0	15	5	24	0	24	2	32	0	0	40	2	6	0	2	5	3	7	14	7	2	0	2	4	9	0	0	4	7	1	2	55	2	2	2	0	1	12	2
Out78	k__Bacteria; p__Bacteroidetes; c__Bacteroidia; o__Bacteroidales; f__Prevotellaceae; g__Prevotella	0	0	12.4286	63.8206	0.112173	0.560529	Out78	0	0	0	0	0	0	0	0	0	0	0	0	0	0	0	0	0	0	0	0	0	0	2	0	0	7	0	0	0	0	0	0	0	0	338	0	1	0	0	0	0
Out79	k__Bacteria; p__Firmicutes; c__Clostridia; o__Clostridiales; f__Ruminococcaceae	3.35294	7.33094	18.7857	33.4314	0.113682	0.560529	Out79	2	0	4	0	0	29	0	0	0	2	0	0	11	1	0	0	8	0	0	58	99	4	0	0	126	3	19	0	0	0	22	2	62	1	1	11	0	0	31	0	2
Out8	k__Bacteria; p__Firmicutes; c__Clostridia; o__Clostridiales; f__Peptostreptococcaceae; g__Romboutsia	98.7059	132.203	163.214	201.403	0.101192	0.560529	Out8	13	0	122	7	176	26	171	0	299	10	275	36	37	13	8	447	38	51	72	237	77	143	99	68	66	184	925	147	0	141	77	86	22	601	106	8	181	1	67	112	24
Out80	k__Bacteria; p__Firmicutes; c__Erysipelotrichia; o__Erysipelotrichales; f__Erysipelotrichaceae; g__Clostridium_XVIII; s__Clostridium_ramosum	3.76471	8.05085	3.78571	9.88211	0.347368	0.677717	Out80	0	1	1	1	0	0	8	1	0	0	19	29	0	2	2	0	0	7	0	0	0	2	4	0	0	0	49	0	1	13	0	0	0	0	0	0	0	13	0	15	0
Out81	k__Bacteria; p__Firmicutes; c__Clostridia; o__Clostridiales; f__Ruminococcaceae	0.117647	0.485071	10.7143	38.7517	0.158453	0.599791	Out81	0	0	0	0	0	0	0	0	0	0	0	0	0	2	0	0	0	0	0	0	9	2	0	0	0	0	52	0	0	0	0	0	0	199	1	0	0	0	0	0	37
Out82	k__Bacteria; p__Bacteroidetes; c__Bacteroidia; o__Bacteroidales; f__Bacteroidaceae; g__Bacteroides; s__Bacteroides_coprophilus	11.4706	46.7816	3.82143	15.6538	0.618562	0.797893	Out82	0	0	0	0	0	0	0	0	2	193	0	0	0	0	0	0	0	0	0	0	0	0	0	0	0	0	79	0	0	0	0	0	0	0	28	0	0	0	0	0	0
Out83	k__Bacteria; p__Bacteroidetes; c__Bacteroidia; o__Bacteroidales; f__Bacteroidaceae; g__Bacteroides; s__Bacteroides_ovatus	16.7059	40.0808	5.92857	12.2139	0.722058	0.877106	Out83	14	0	0	0	23	28	6	5	0	0	0	166	0	36	5	0	1	2	1	1	10	0	11	3	8	7	13	0	53	0	0	0	7	5	0	1	0	40	0	0	1
Out86	k__Bacteria; p__Firmicutes; c__Clostridia; o__Clostridiales; f__Lachnospiraceae; g__Roseburia; s__Roseburia_intestinalis	7.35294	17.7516	11.4286	22.2352	0.102188	0.560529	Out86	0	1	13	0	29	0	0	0	70	0	0	0	3	0	0	5	4	1	12	4	66	6	9	13	0	7	7	0	0	0	5	4	0	0	0	3	0	91	1	1	12
Out87	k__Bacteria; p__Firmicutes; c__Clostridia; o__Clostridiales	0.176471	0.727607	5.42857	11.3966	0.0351206	0.472433	Out87	0	0	0	0	0	0	0	0	0	3	0	0	0	0	0	0	0	0	0	0	0	0	0	12	0	43	11	0	0	0	0	0	0	24	4	0	9	0	0	1	0
Out88	k__Bacteria; p__Bacteroidetes; c__Bacteroidia; o__Bacteroidales; f__Prevotellaceae; g__Paraprevotella; s__Paraprevotella_clara	6.23529	12.5525	3	8.59802	0.121103	0.567611	Out88	7	1	0	0	0	25	0	4	5	16	47	0	0	0	0	0	1	0	0	0	0	0	0	1	16	0	0	0	0	0	31	0	0	1	2	0	0	0	0	0	1
Out89	k__Bacteria; p__Actinobacteria; c__Actinobacteria; o__Bifidobacteriales; f__Bifidobacteriaceae; g__Bifidobacterium	55.8824	110.286	10.9286	44.3955	0.00046912	0.14402	Out89	2	0	29	25	56	0	33	0	117	17	89	0	8	114	455	1	4	0	0	0	0	0	7	0	0	0	0	0	0	0	0	0	0	25	0	20	2	0	0	0	0
Out9	k__Bacteria; p__Firmicutes; c__Erysipelotrichia; o__Erysipelotrichales; f__Erysipelotrichaceae; g__Clostridium_XVIII	31.2941	52.9029	41.4643	52.641	0.189268	0.599791	Out9	13	1	68	82	1	0	0	0	157	3	0	0	151	0	0	49	7	54	0	40	0	1	0	3	91	13	1	58	0	5	63	50	121	81	33	5	1	2	42	0	113
Out90	k__Bacteria; p__Actinobacteria; c__Actinobacteria; o__Bifidobacteriales; f__Bifidobacteriaceae; g__Bifidobacterium	0.588235	1.50245	0.75	2.8366	0.356327	0.677717	Out90	0	0	0	0	0	0	0	0	0	1	0	0	5	0	4	0	0	0	0	0	0	0	0	0	0	0	0	0	0	0	0	0	0	0	0	13	0	0	0	0	0
Out91	k__Bacteria; p__Bacteroidetes	0	0	8.14286	42.502	0.175952	0.599791	Out91	0	0	0	0	0	0	0	0	0	0	0	0	0	0	0	0	0	0	0	225	0	2	0	0	0	0	0	0	0	0	0	0	0	0	0	1	0	0	0	0	0
Out92	k__Bacteria; p__Firmicutes; c__Clostridia; o__Clostridiales; f__Lachnospiraceae	3.35294	3.16111	7.5	8.66025	0.335949	0.677717	Out92	5	3	1	1	3	5	3	6	0	8	0	0	2	2	0	8	10	22	2	14	0	0	6	6	15	5	0	0	0	0	16	5	16	8	4	5	5	0	5	26	1
Out93	k__Bacteria; p__Firmicutes; c__Erysipelotrichia; o__Erysipelotrichales; f__Erysipelotrichaceae; g__Coprobacillus; s__Coprobacillus_cateniformis	0.470588	1.50489	0.178571	0.772374	0.585542	0.793649	Out93	0	0	0	0	0	0	0	0	0	0	2	0	6	0	0	0	0	0	0	0	0	0	0	0	4	0	0	0	0	0	0	0	0	0	0	0	0	0	1	0	0
Out94	k__Bacteria; p__Firmicutes; c__Clostridia; o__Clostridiales; f__Lachnospiraceae; g__Blautia	25.2353	19.0969	16.3214	20.2284	0.0625622	0.504628	Out94	4	4	45	36	2	16	25	45	23	3	51	54	14	15	57	23	12	42	6	8	6	40	14	2	17	4	18	13	0	1	7	88	9	30	2	1	0	9	5	28	16
Out96	k__Bacteria; p__Firmicutes; c__Erysipelotrichia; o__Erysipelotrichales; f__Erysipelotrichaceae; g__Catenibacterium; s__Catenibacterium_mitsuokai	21	63.5925	3.03571	14.7359	0.463585	0.677717	Out96	0	0	0	0	0	0	0	74	0	26	0	0	0	0	257	0	0	0	0	0	0	0	0	78	0	0	0	0	0	0	0	0	0	0	0	1	6	0	0	0	0
Out97	k__Bacteria; p__Firmicutes; c__Clostridia; o__Clostridiales; f__Ruminococcaceae; g__Ruminococcus; s__Ruminococcus_callidus	2.64706	6.29426	8.64286	13.2922	0.143588	0.599791	Out97	0	0	22	0	0	0	0	0	0	13	0	0	0	0	0	0	10	36	0	21	0	0	0	0	30	8	11	0	0	0	13	0	0	0	0	0	0	0	23	34	31
Out98	k__Bacteria; p__Proteobacteria; c__Betaproteobacteria; o__Burkholderiales; f__Sutterellaceae; g__Parasutterella; s__Parasutterella_excrementihominis	14.5294	23.9038	5.10714	20.7281	0.052308	0.504628	Out98	1	2	0	0	76	38	52	5	29	0	0	44	0	0	0	0	0	0	0	0	1	0	25	0	6	0	2	0	0	108	0	0	0	0	0	0	0	0	0	1	0
Out99	k__Bacteria; p__Firmicutes; c__Clostridia; o__Clostridiales; f__Ruminococcaceae; g__Faecalibacterium; s__Faecalibacterium_prausnitzii	81.0588	90.5728	59.0714	47.5012	0.511944	0.729348	Out99	39	21	74	48	39	68	89	52	32	16	111	386	206	38	70	68	21	45	34	24	47	61	8	59	117	88	12	9	20	111	62	35	88	26	54	73	8	11	39	58	39
[truncated: 4 more columns]

## Sheet: Table S3-2
Table S3-2. Phylum composition of faecal samples from Bangkok and Buriram children.
Taxonomy	Bangkok		Burirum		Wilcoxon rank-sum test		Phylum	BK301	BK303	BK304	BK305	BK306	BK307	BK308	BK309	BK310	BK311	BK312	BK313	BK314	BK315	BK316	BK317	BK319	BR301	BR302	BR303	BR304	BR305	BR306	BR307	BR308	BR309	BR310	BR311	BR313	BR314	BR315	BR316	BR317	BR318	BR319	BR320	BR321	BR322	BR323	BR324	BR325	BR326
	Mean	sd	Mean	sd	p	q
k__Bacteria;Other	0.000764706	0.00259541	0.00286667	0.00593944	0.124249	0.441586	Other	0.0022	0.0006	0	0	0.0006	0	0	0.0004	0	0.0108	0	0.0002	0	0.0004	0	0	0	0	0	0.0036	0	0	0	0.0106	0.0078	0.0006	0.0006	0	0	0	0.0014	0.0016	0.0004	0.0014	0.0004	0.0004	0.0238	0	0.004	0.0012	0.0006	0
k__Bacteria;p__Actinobacteria	0.0446471	0.0448183	0.0395259	0.071119	0.130759	0.441586	Actinobacteria	0.0038	0.0036	0.049	0.0164	0.0236	0.049	0.0888	0.0478	0.1288	0.0116	0.0464	0.0328	0.0246	0.0484	0.1646	0.0114	0.009	0.0032	0.0016	0.0058	0.0136	0.0546	0.0658	0.0238	0.0126	0.3324	0.0598	0.0256	0.0022	0.0096	0.0068	0.0076	0.0058	0.0458	0.0156	0.0136	0.0024	0.0208	0.0022	0.0158	0.008	0.055
k__Bacteria;p__Bacteroidetes	0.546447	0.154415	0.496578	0.179364	0.460848	0.645187	Bacteroidetes	0.6852	0.818	0.37	0.651	0.5474	0.4256	0.5282	0.5946	0.2262	0.6492	0.459	0.4956	0.521	0.7026	0.5198	0.3788	0.8092	0.5934	0.7864	0.623	0.5286	0.4088	0.603	0.6366	0.5234	0.07	0.2452	0.6976	0.6636	0.38	0.4638	0.1894	0.6384	0.4444	0.6884	0.7178	0.5936	0.464	0.7108	0.4142	0.539	0.3072
k__Bacteria;p__Firmicutes	0.371012	0.118173	0.424896	0.162496	0.271191	0.474585	Firmicutes	0.3054	0.1704	0.524	0.3032	0.4032	0.4934	0.3616	0.333	0.6044	0.3112	0.4458	0.4212	0.4354	0.243	0.3076	0.4084	0.158	0.3834	0.1988	0.3588	0.4156	0.5278	0.315	0.3218	0.4416	0.5684	0.6912	0.2612	0.1462	0.3736	0.505	0.784	0.3266	0.4926	0.2916	0.2634	0.2018	0.49	0.2736	0.552	0.4488	0.6272
k__Bacteria;p__Fusobacteria	0.00510588	0.0085455	0.0121481	0.040429	0.850209	0.850209	Fusobacteria	0	0.0026	0	0.0242	0.0004	0.005	0	0	0.014	0	0.027	0.0032	0.0002	0	0.0012	0.0016	0	0.0074	0.003	0	0.014	0.0028	0.0032	0	0	0	0.0006	0.0008	0.0542	0.2068	0.0012	0.0002	0.0118	0	0	0	0.0002	0	0	0.0002	0.0004	0.0048
k__Bacteria;p__Proteobacteria	0.0316941	0.0453603	0.0239037	0.0393737	0.189251	0.441586	Proteobacteria	0.0034	0.0048	0.057	0.0052	0.024	0.027	0.0214	0.0242	0.0266	0.0172	0.0218	0.0424	0.0188	0.0056	0.0066	0.1998	0.0238	0.0126	0.0102	0.0088	0.0282	0.006	0.013	0.0066	0.0146	0.0286	0.0026	0.0148	0.1338	0.03	0.0218	0.0168	0.017	0.0148	0.004	0.0048	0.1782	0.0252	0.0094	0.0166	0.0032	0.0056
k__Bacteria;p__Verrucomicrobia	0.000329412	0.0011179	8.14815e-05	0.000230446	0.58534	0.682896	Verrucomicrobia	0	0	0	0	0.0008	0	0	0	0	0	0	0.0046	0	0	0.0002	0	0	0	0	0	0	0	0	0.0006	0	0	0	0	0	0	0	0.0004	0	0.001	0	0	0	0	0	0	0	0.0002
[truncated: 6 more columns]

## Sheet: Table S3-3
Table S3-3. Family composition of faecal samples from Bangkok and Buriram children.
Taxonomy	Bangkok		Burirum		Wilcoxon rank-sum test		Phylum	BK301	BK303	BK304	BK305	BK306	BK307	BK308	BK309	BK310	BK311	BK312	BK313	BK314	BK315	BK316	BK317	BK319	BR301	BR302	BR303	BR304	BR305	BR306	BR307	BR308	BR309	BR310	BR311	BR313	BR314	BR315	BR316	BR317	BR318	BR319	BR320	BR321	BR322	BR323	BR324	BR325	BR326
	Mean	sd	Mean	sd	p	q
k__Bacteria;Other;Other;Other;Other	0.000764706	0.00259541	0.00286667	0.00593944	0.15145	0.606686	uncl. Bacteria	0.0022	0.0006	0	0	0.0006	0	0	0.0004	0	0.0108	0	0.0002	0	0.0004	0	0	0	0	0	0.0036	0	0	0	0.0106	0.0078	0.0006	0.0006	0	0	0	0.0014	0.0016	0.0004	0.0014	0.0004	0.0004	0.0238	0	0.004	0.0012	0.0006	0
k__Bacteria;p__Actinobacteria;c__Actinobacteria;Other;Other	1.17647e-05	4.85071e-05	0.000103704	0.000315596	0.163339	0.606686	uncl. Actinobacteria	0	0	0	0	0	0	0	0	0	0	0	0	0.0002	0	0	0	0	0	0	0.0002	0	0	0.0002	0	0	0.0002	0	0	0	0	0.0016	0	0	0	0.0002	0	0	0	0	0	0.0004	0
k__Bacteria;p__Actinobacteria;c__Actinobacteria;o__Actinomycetales;f__Actinomycetaceae	0.000117647	0.00026513	0.000155556	0.000369338	0.751816	0.88747	Actinomycetaceae	0	0	0.0008	0	0	0.0002	0	0.0002	0	0	0.0008	0	0	0	0	0	0	0	0	0	0	0.0018	0.0002	0	0.0002	0	0.0006	0.0004	0.0004	0	0	0	0	0	0	0	0	0	0	0.0002	0	0.0004
k__Bacteria;p__Actinobacteria;c__Actinobacteria;o__Actinomycetales;f__Corynebacteriaceae	2.35294e-05	6.64211e-05	0	0	0.0713617	0.434374	Corynebacteriaceae	0	0	0	0.0002	0	0	0	0	0.0002	0	0	0	0	0	0	0	0	0	0	0	0	0	0	0	0	0	0	0	0	0	0	0	0	0	0	0	0	0	0	0	0	0
k__Bacteria;p__Actinobacteria;c__Actinobacteria;o__Actinomycetales;f__Dermabacteraceae	1.17647e-05	4.85071e-05	0	0	0.215886	0.660356	Dermabacteraceae	0	0	0	0	0	0	0	0	0	0	0	0.0002	0	0	0	0	0	0	0	0	0	0	0	0	0	0	0	0	0	0	0	0	0	0	0	0	0	0	0	0	0	0
k__Bacteria;p__Actinobacteria;c__Actinobacteria;o__Actinomycetales;f__Microbacteriaceae	4.70588e-05	0.000112459	0	0	0.0246457	0.320394	Microbacteriaceae	0	0	0	0	0	0	0.0002	0	0	0	0.0002	0.0004	0	0	0	0	0	0	0	0	0	0	0	0	0	0	0	0	0	0	0	0	0	0	0	0	0	0	0	0	0	0
k__Bacteria;p__Actinobacteria;c__Actinobacteria;o__Actinomycetales;f__Micrococcaceae	1.17647e-05	4.85071e-05	1.48148e-05	5.33761e-05	0.892274	0.927965	Micrococcaceae	0	0	0.0002	0	0	0	0	0	0	0	0	0	0	0	0	0	0	0	0	0	0.0002	0	0	0	0	0	0	0	0	0	0	0	0.0002	0	0	0	0	0	0	0	0	0
k__Bacteria;p__Actinobacteria;c__Actinobacteria;o__Bifidobacteriales;f__Bifidobacteriaceae	0.0387176	0.0425745	0.0354148	0.0703065	0.101225	0.47852	Bifidobacteriaceae	0.0036	0.0028	0.0414	0.0148	0.0178	0.0406	0.079	0.0148	0.1132	0.009	0.041	0.0316	0.0226	0.048	0.1598	0.0114	0.0074	0.003	0.0004	0.0024	0.013	0.052	0.0552	0.0226	0.01	0.3236	0.0552	0.022	0.001	0.0096	0.0032	0.0046	0.004	0.0088	0.015	0.0136	0.0022	0.0152	0.0002	0.0122	0.0024	0.053
k__Bacteria;p__Actinobacteria;c__Actinobacteria;o__Coriobacteriales;f__Coriobacteriaceae	0.00570588	0.0081173	0.00383704	0.00708173	0.336618	0.833529	Coriobacteriaceae	0.0002	0.0008	0.0066	0.0014	0.0058	0.0082	0.0096	0.0328	0.0154	0.0026	0.0044	0.0006	0.0018	0.0004	0.0048	0	0.0016	0.0002	0.0012	0.0032	0.0004	0.0008	0.0102	0.0012	0.0024	0.0086	0.004	0.0032	0.0008	0	0.002	0.003	0.0016	0.037	0.0004	0	0.0002	0.0056	0.002	0.0034	0.0052	0.0016
k__Bacteria;p__Bacteroidetes;Other;Other;Other	3.52941e-05	0.000145521	0.00199259	0.008717	0.0177343	0.307394	uncl. Bacteroidetes	0	0	0	0	0	0	0	0	0	0	0	0	0	0	0	0	0	0.0006	0	0.0452	0.0062	0.0004	0	0	0	0	0	0	0	0	0	0.0002	0	0.0008	0	0.0004	0.0006	0	0	0	0	0
k__Bacteria;p__Bacteroidetes;c__Bacteroidia;o__Bacteroidales;Other	0.000564706	0.00140932	0.000896296	0.00264248	0.640889	0.88747	uncl. Bacteroidales	0	0	0	0	0	0.0032	0	0.005	0	0.0014	0	0	0	0	0	0	0	0	0.0022	0.0002	0	0	0	0.0002	0	0.0036	0	0	0	0	0	0	0	0.0046	0	0	0.0128	0	0	0	0	0
k__Bacteria;p__Bacteroidetes;c__Bacteroidia;o__Bacteroidales;f__Bacteroidaceae	0.267012	0.19134	0.178593	0.166661	0.0678399	0.434374	Bacteroidaceae	0.0856	0.0524	0.1432	0.6258	0.5254	0.3716	0.4956	0.2474	0.2164	0.0666	0.3184	0.3976	0.4346	0.023	0.3726	0.0438	0.1096	0.0952	0.0046	0.0274	0.5084	0.0616	0.1506	0.021	0.0478	0.0358	0.2194	0.0062	0.3366	0.3184	0.4358	0.0264	0.109	0.3568	0.051	0.0102	0.0022	0.4582	0.0324	0.2744	0.0822	0.2888
k__Bacteria;p__Bacteroidetes;c__Bacteroidia;o__Bacteroidales;f__Porphyromonadaceae	0.0258353	0.0227323	0.0253259	0.0619292	0.0751801	0.434374	Porphyromonadaceae	0.0062	0.006	0.0136	0.0252	0.0174	0.0264	0.0262	0.0394	0.0058	0.0264	0.0624	0.0826	0.0564	0.005	0.0266	0.0022	0.0086	0.009	0.0018	0.0074	0.0114	0.0108	0.0144	0.0072	0.0054	0.0106	0.013	0	0.3268	0.0608	0.0164	0.0038	0.0142	0.0526	0.0022	0.0048	0.022	0.0034	0.0082	0.0198	0.0044	0.0162
k__Bacteria;p__Bacteroidetes;c__Bacteroidia;o__Bacteroidales;f__Prevotellaceae	0.245447	0.280032	0.285363	0.29182	0.707781	0.88747	Prevotellaceae	0.5904	0.7578	0.2086	0	0	0.0054	0.0014	0.2702	0.003	0.547	0.0772	0	0.015	0.6708	0.109	0.3328	0.6882	0.4862	0.7778	0.5424	0.001	0.3342	0.4334	0.6052	0.469	0.0154	0.0016	0.691	0.0002	0.0002	0.0064	0.1514	0.514	0.0004	0.634	0.702	0.5558	0.0014	0.6686	0.113	0.4454	0
k__Bacteria;p__Bacteroidetes;c__Bacteroidia;o__Bacteroidales;f__Rikenellaceae	0.00755294	0.00870389	0.00440741	0.00643774	0.156161	0.606686	Rikenellaceae	0.003	0.0018	0.0046	0	0.0046	0.019	0.005	0.0326	0.001	0.0078	0.001	0.0154	0.015	0.0038	0.0116	0	0.0028	0.0024	0	0.0004	0.0016	0.0018	0.0046	0.003	0.0012	0.0046	0.0112	0.0004	0	0.0006	0.0052	0.0076	0.0012	0.0292	0.0012	0.0004	0.0002	0.001	0.0016	0.007	0.007	0.0022
k__Bacteria;p__Bacteroidetes;c__Flavobacteriia;o__Flavobacteriales;f__Flavobacteriaceae	0	0	0	0	NaN	NaN	Flavobacteriaceae	0	0	0	0	0	0	0	0	0	0	0	0	0	0	0	0	0	0	0	0	0	0	0	0	0	0	0	0	0	0	0	0	0	0	0	0	0	0	0	0	0	0
k__Bacteria;p__Firmicutes;Other;Other;Other	0.0008	0.00104642	0.00138519	0.0017523	0.498762	0.845751	uncl. Firmicutes	0.0008	0.0002	0.0014	0	0.0008	0	0.0006	0.0032	0.0004	0.001	0.0032	0.0018	0.0006	0	0.0004	0	0	0	0.0002	0.0026	0	0.0044	0.0006	0.001	0.0002	0.002	0.0006	0.0002	0	0	0.001	0.0068	0.0012	0.0014	0.0014	0	0.005	0	0.0006	0.001	0.0012	0.0022
k__Bacteria;p__Firmicutes;c__Bacilli;o__Bacillales;Other	0	0	8.88889e-05	0.00046188	0.46334	0.845751	uncl. Bacillales	0	0	0	0	0	0	0	0	0	0	0	0	0	0	0	0	0	0	0	0	0.0024	0	0	0	0	0	0	0	0	0	0	0	0	0	0	0	0	0	0	0	0	0
k__Bacteria;p__Firmicutes;c__Bacilli;o__Bacillales;f__Bacillales_Incertae_Sedis_XI	2.35294e-05	6.64211e-05	1.48148e-05	5.33761e-05	0.618087	0.88747	Bacillales_Incertae_Sedis_XI	0	0	0	0	0	0.0002	0	0	0	0	0	0	0	0	0.0002	0	0	0	0	0	0	0	0	0	0	0	0.0002	0	0	0	0	0	0	0	0	0	0	0.0002	0	0	0	0
k__Bacteria;p__Firmicutes;c__Bacilli;o__Lactobacillales;f__Aerococcaceae	0	0	1.48148e-05	7.698e-05	0.46334	0.845751	Aerococcaceae	0	0	0	0	0	0	0	0	0	0	0	0	0	0	0	0	0	0	0	0	0	0	0	0	0	0	0	0	0	0	0	0	0	0	0	0	0	0.0004	0	0	0	0
k__Bacteria;p__Firmicutes;c__Bacilli;o__Lactobacillales;f__Carnobacteriaceae	0.000223529	0.000478969	0.000162963	0.000288428	1	1	Carnobacteriaceae	0	0	0.0002	0	0.0002	0.0004	0	0	0	0	0.0002	0.0018	0	0	0	0	0.001	0	0	0	0.0002	0	0	0	0.0004	0	0.0004	0.0002	0.0004	0	0	0.0012	0	0	0.0004	0	0	0.0008	0	0	0	0
k__Bacteria;p__Firmicutes;c__Bacilli;o__Lactobacillales;f__Enterococcaceae	1.17647e-05	4.85071e-05	5.18519e-05	0.00026943	0.768003	0.88747	Enterococcaceae	0	0	0	0	0	0	0	0	0	0	0	0.0002	0	0	0	0	0	0	0	0	0	0	0	0	0	0	0	0	0.0014	0	0	0	0	0	0	0	0	0	0	0	0	0
k__Bacteria;p__Firmicutes;c__Bacilli;o__Lactobacillales;f__Streptococcaceae	0.00615294	0.00752779	0.00460741	0.00978861	0.504198	0.845751	Streptococcaceae	0.0016	0.0014	0.0148	0.0054	0.003	0.005	0	0.0036	0.0276	0.001	0.0134	0.007	0.0008	0.0012	0.0006	0.0002	0.004	0.0156	0.002	0.001	0.003	0.0032	0.0004	0.0018	0.0076	0.0044	0.0492	0.0078	0.0002	0.002	0.0012	0.0078	0	0.0012	0.001	0.0008	0.0002	0.0196	0.0006	0.0018	0.0008	0.0006
k__Bacteria;p__Firmicutes;c__Clostridia;Other;Other	0	0	5.92593e-05	0.000144806	0.0714399	0.434374	uncl. Clostridia	0	0	0	0	0	0	0	0	0	0	0	0	0	0	0	0	0	0	0	0	0.0002	0	0.0002	0	0	0.0004	0.0002	0	0	0	0	0	0	0	0	0	0	0	0	0	0	0
k__Bacteria;p__Firmicutes;c__Clostridia;o__Clostridiales;Other	0.00434118	0.00575316	0.0112593	0.0120029	0.0158245	0.307394	uncl. Clostridiales	0.0034	0.0006	0.0032	0.0006	0.0012	0.017	0.002	0.0188	0.0012	0.007	0.001	0.0006	0.0036	0.0002	0.003	0.0004	0.003	0.0104	0.0024	0.0076	0.0004	0.0042	0.0282	0.0174	0.0024	0.0222	0.006	0.0002	0.0138	0.0002	0.0036	0.046	0.0036	0.0342	0.005	0.0024	0.0124	0.001	0.007	0.0276	0.0136	0.0184
k__Bacteria;p__Firmicutes;c__Clostridia;o__Clostridiales;f__Clostridiaceae_1	0.00484706	0.0135441	0.00562222	0.00656994	0.010868	0.307394	Clostridiaceae_1	0	0	0.0006	0.0004	0.001	0.0006	0.0014	0.0002	0.0568	0	0.001	0.0066	0.0048	0.0002	0.0004	0.005	0	0.0034	0.005	0.009	0.005	0.006	0.0022	0.0018	0	0.0194	0.0012	0.0196	0	0.006	0.011	0.0018	0.0006	0.0022	0.0004	0	0.0068	0.0024	0.005	0.0038	0.0036	0.0036
k__Bacteria;p__Firmicutes;c__Clostridia;o__Clostridiales;f__Clostridiales_Incertae_Sedis_XI	0	0	7.40741e-06	3.849e-05	0.46334	0.845751	Clostridiales_Incertae_Sedis_XI	0	0	0	0	0	0	0	0	0	0	0	0	0	0	0	0	0	0	0	0	0	0	0	0	0	0	0.0002	0	0	0	0	0	0	0	0	0	0	0	0	0	0	0
k__Bacteria;p__Firmicutes;c__Clostridia;o__Clostridiales;f__Clostridiales_Incertae_Sedis_XIII	0.000305882	0.000539062	0.000185185	0.000271327	0.94852	0.967119	Clostridiales_Incertae_Sedis_XIII	0.0002	0	0.0008	0	0	0	0	0.0006	0	0.001	0	0.002	0.0002	0	0.0002	0	0	0.0004	0	0	0.0002	0.001	0	0	0.0004	0.0002	0.0002	0	0	0	0	0.0004	0.0006	0.0004	0	0.0002	0.0002	0	0	0.0008	0	0
k__Bacteria;p__Firmicutes;c__Clostridia;o__Clostridiales;f__Eubacteriaceae	0.000129412	0.000273324	0.000133333	0.00027735	0.740209	0.88747	Eubacteriaceae	0	0	0.0002	0.0002	0	0	0	0.0006	0	0	0	0.001	0	0	0	0	0	0.0002	0	0.0002	0	0	0	0.0002	0	0.0002	0.0006	0	0.0006	0.0008	0	0	0	0	0	0.001	0	0	0	0	0	0
k__Bacteria;p__Firmicutes;c__Clostridia;o__Clostridiales;f__Lachnospiraceae	0.146118	0.0545039	0.166896	0.0886076	0.523687	0.850992	Lachnospiraceae	0.0686	0.0518	0.234	0.1976	0.1266	0.1208	0.1886	0.16	0.2022	0.1494	0.2088	0.1786	0.1466	0.0496	0.0878	0.138	0.0822	0.1614	0.1024	0.1082	0.1696	0.1864	0.121	0.073	0.1854	0.1468	0.2062	0.0842	0.0684	0.2014	0.2492	0.2744	0.1072	0.0956	0.114	0.1088	0.027	0.4038	0.1308	0.3114	0.1822	0.3454
k__Bacteria;p__Firmicutes;c__Clostridia;o__Clostridiales;f__Peptostreptococcaceae	0.0284353	0.0325066	0.0546296	0.0618442	0.0416732	0.433401	Peptostreptococcaceae	0.0032	0.0004	0.0308	0.008	0.0472	0.0236	0.0402	0.0002	0.0798	0.0026	0.0668	0.0182	0.0088	0.0034	0.003	0.1152	0.0112	0.024	0.0208	0.0606	0.046	0.0592	0.032	0.021	0.017	0.1436	0.2798	0.0354	0.0008	0.0408	0.0278	0.0326	0.0046	0.1566	0.031	0.0026	0.0802	0.0094	0.0212	0.0322	0.007	0.0424
k__Bacteria;p__Firmicutes;c__Clostridia;o__Clostridiales;f__Ruminococcaceae	0.131176	0.0667708	0.133081	0.0684857	0.668191	0.88747	Ruminococcaceae	0.0922	0.1058	0.211	0.0532	0.1294	0.3104	0.0994	0.089	0.1626	0.0784	0.1376	0.1692	0.2044	0.0756	0.117	0.0814	0.0512	0.1544	0.0504	0.1444	0.1828	0.1094	0.0686	0.1514	0.1954	0.225	0.1144	0.0324	0.0318	0.1088	0.1874	0.1332	0.1334	0.1806	0.1262	0.1028	0.051	0.0392	0.0986	0.1442	0.1878	0.1664
k__Bacteria;p__Firmicutes;c__Erysipelotrichia;o__Erysipelotrichales;f__Erysipelotrichaceae	0.0258353	0.0253897	0.0317111	0.0518072	0.787741	0.890489	Erysipelotrichaceae	0.003	0.0004	0.0162	0.0168	0.0684	0.0012	0.0036	0.0282	0.0712	0.0452	0.0076	0.0132	0.0318	0.0018	0.0522	0.066	0.0018	0.0136	0.0084	0.025	0.0044	0.1532	0.0026	0.0444	0.0328	0.0042	0.0238	0.0118	0.003	0.0054	0.013	0.2404	0.0242	0.0184	0.0074	0.0392	0.006	0.0032	0.0096	0.0068	0.0246	0.048
k__Bacteria;p__Firmicutes;c__Negativicutes;o__Selenomonadales;Other	0	0	5.18519e-05	0.00026943	0.46334	0.845751	uncl. Selenomonadales	0	0	0	0	0	0	0	0	0	0	0	0	0	0	0	0	0	0	0	0	0.0014	0	0	0	0	0	0	0	0	0	0	0	0	0	0	0	0	0	0	0	0	0
k__Bacteria;p__Firmicutes;c__Negativicutes;o__Selenomonadales;f__Acidaminococcaceae	0.0104	0.0118476	0.00698519	0.00817349	0.0843963	0.438861	Acidaminococcaceae	0.0074	0.0092	0.0108	0.0062	0.008	0.0142	0.0006	0.0008	0.0026	0.0106	0.0062	0.021	0.0338	0.0048	0.0424	0.0022	0.0034	0	0	0.0002	0	0.0008	0.0192	0.0098	0	0	0.008	0	0.0258	0.0082	0.01	0.0072	0.0236	0.0018	0.0024	0.0056	0.013	0.01	0	0.0224	0.004	0.0002
k__Bacteria;p__Firmicutes;c__Negativicutes;o__Selenomonadales;f__Veillonellaceae	0.0122118	0.026099	0.00794815	0.0167008	0.237068	0.684863	Veillonellaceae	0.125	0.0006	0	0.0148	0.0174	0	0.0252	0.0278	0	0.015	0	0	0	0.1062	0.0004	0	0.0002	0	0.0072	0	0	0	0.04	0	0	0	0.0002	0.0694	0	0	0.0008	0.0322	0.0276	0.0002	0.0024	0	0	0	0.0002	0	0.024	0
k__Bacteria;p__Fusobacteria;c__Fusobacteriia;o__Fusobacteriales;f__Fusobacteriaceae	0.00510588	0.0085455	0.0121481	0.040429	0.828441	0.897478	Fusobacteriaceae	0	0.0026	0	0.0242	0.0004	0.005	0	0	0.014	0	0.027	0.0032	0.0002	0	0.0012	0.0016	0	0.0074	0.003	0	0.014	0.0028	0.0032	0	0	0	0.0006	0.0008	0.0542	0.2068	0.0012	0.0002	0.0118	0	0	0	0.0002	0	0	0.0002	0.0004	0.0048
k__Bacteria;p__Proteobacteria;Other;Other;Other	5.88235e-05	0.000242536	0.000162963	0.000400142	0.187668	0.650581	uncl. Proteobacteria	0	0.001	0	0	0	0	0	0	0	0	0	0	0	0	0	0	0	0	0	0	0	0	0	0	0	0	0	0	0	0	0.0016	0	0	0	0	0	0.0012	0	0	0.0008	0.0002	0.0002
k__Bacteria;p__Proteobacteria;c__Alphaproteobacteria;Other;Other	0.000470588	0.00179157	8.14815e-05	0.000385344	0.585542	0.88747	uncl. Alphaproteabacteria	0	0	0.0006	0	0	0	0	0	0	0	0	0	0	0	0	0	0.0074	0	0	0	0	0	0	0.0002	0	0	0	0	0	0	0	0	0	0	0	0	0	0	0	0.002	0	0
k__Bacteria;p__Proteobacteria;c__Betaproteobacteria;Other;Other	0.000952941	0.00294494	0.000903704	0.00196537	0.502447	0.845751	uncl. Betaproteobacteria	0	0	0	0.0014	0	0	0	0.0122	0.0014	0	0	0	0	0	0.0012	0	0	0	0	0	0.0034	0.0002	0	0	0.0008	0	0	0	0	0	0	0	0	0.0048	0	0.0026	0	0.0002	0	0.0082	0.0002	0.0036
k__Bacteria;p__Proteobacteria;c__Betaproteobacteria;o__Burkholderiales;Other	0.000352941	0.0013556	6.66667e-05	0.00034641	0.303703	0.789627	uncl. Burkholderiales	0	0	0.0004	0	0	0	0	0	0	0	0	0	0	0	0	0	0.0056	0	0	0	0	0	0	0	0	0	0	0	0	0	0	0	0	0	0.0018	0	0	0	0	0	0	0
k__Bacteria;p__Proteobacteria;c__Betaproteobacteria;o__Burkholderiales;f__Comamonadaceae	1.17647e-05	4.85071e-05	8.88889e-05	0.000423659	0.870969	0.924294	Comamonadaceae	0	0	0	0	0	0.0002	0	0	0	0	0	0	0	0	0	0	0	0	0	0	0.0002	0	0	0	0	0	0	0	0	0	0	0	0.0022	0	0	0	0	0	0	0	0	0
k__Bacteria;p__Proteobacteria;c__Betaproteobacteria;o__Burkholderiales;f__Oxalobacteraceae	7.05882e-05	0.000244348	4.44444e-05	0.000101274	0.655556	0.88747	Oxalobacteraceae	0	0	0	0	0	0	0	0.0002	0	0	0	0.001	0	0	0	0	0	0	0	0.0002	0	0	0	0.0002	0	0	0	0	0	0	0.0002	0	0	0.0004	0	0	0	0	0	0	0	0
k__Bacteria;p__Proteobacteria;c__Betaproteobacteria;o__Burkholderiales;f__Sutterellaceae	0.00601176	0.00567427	0.00408148	0.00505455	0.452749	0.845751	Sutterellaceae	0.0032	0.0026	0	0	0.0152	0.0076	0.0104	0.001	0.0058	0.015	0.0002	0.0088	0.0166	0.0044	0.001	0.0064	0	0.0072	0.0036	0.0034	0.0014	0	0.005	0.0044	0.0026	0.0052	0.0004	0.0066	0.0078	0.0216	0.0176	0.003	0.0064	0.0004	0	0.0006	0.003	0	0.0042	0.0002	0.001	0
k__Bacteria;p__Proteobacteria;c__Betaproteobacteria;o__Neisseriales;f__Neisseriaceae	1.17647e-05	4.85071e-05	0	0	0.215886	0.660356	Neisseriaceae	0	0	0	0	0	0	0	0	0	0	0	0	0	0.0002	0	0	0	0	0	0	0	0	0	0	0	0	0	0	0	0	0	0	0	0	0	0	0	0	0	0	0	0
k__Bacteria;p__Proteobacteria;c__Deltaproteobacteria;Other;Other	0	0	0.000103704	0.00053886	0.46334	0.845751	uncl. Deltaproteobacteria	0	0	0	0	0	0	0	0	0	0	0	0	0	0	0	0	0	0	0	0	0	0	0	0	0	0	0	0	0	0	0	0	0	0	0	0	0	0	0	0.0028	0	0
k__Bacteria;p__Proteobacteria;c__Deltaproteobacteria;o__Desulfovibrionales;f__Desulfovibrionaceae	0.00115294	0.0011012	0.00082963	0.00100108	0.757504	0.88747	Desulfovibrionaceae	0	0.0004	0.0002	0.0012	0.0016	0.0018	0.0016	0.0018	0	0.0002	0.0012	0.0026	0.0016	0	0.0014	0	0	0.004	0	0.0006	0	0.001	0.0028	0.0016	0.0004	0	0.0008	0	0.001	0.0012	0.0008	0.0002	0	0.004	0.0002	0	0.0026	0	0.0006	0	0.0016	0.0006
k__Bacteria;p__Proteobacteria;c__Gammaproteobacteria;o__Aeromonadales;f__Succinivibrionaceae	0	0	0.00615556	0.0319453	0.279421	0.76473	Succinivibrionaceae	0	0	0	0	0	0	0	0	0	0	0	0	0	0	0	0	0	0	0	0	0	0	0	0	0	0	0	0	0	0	0	0	0	0	0	0.0002	0.166	0	0	0	0	0
k__Bacteria;p__Proteobacteria;c__Gammaproteobacteria;o__Enterobacteriales;f__Enterobacteriaceae	0.0200235	0.0462631	0.0108815	0.0238581	0.550176	0.866944	Enterobacteriaceae	0.0002	0.0002	0.0556	0.0026	0.007	0.0172	0.0094	0.009	0.0076	0.002	0.02	0.003	0.0006	0.0002	0.0028	0.192	0.0102	0.001	0.0054	0.0042	0.0226	0.0048	0.005	0.0002	0.0086	0.0234	0.0014	0.0076	0.125	0.007	0.0016	0.0134	0.0082	0.0052	0	0.0012	0.0054	0.0242	0.0046	0.0012	0.0002	0
k__Bacteria;p__Proteobacteria;c__Gammaproteobacteria;o__Pasteurellales;f__Pasteurellaceae	0.000976471	0.00281414	0.000466667	0.000634883	0.806738	0.892561	Pasteurellaceae	0	0.0006	0.0002	0	0.0002	0.0002	0	0	0.0118	0	0.0002	0	0	0.0008	0.0002	0.0014	0.0006	0.0004	0.0012	0.0004	0.0006	0	0.0002	0	0.0022	0	0	0.0004	0	0.0002	0	0.0002	0.0002	0	0.0018	0	0	0.0004	0	0.0014	0	0.0012
k__Bacteria;p__Proteobacteria;c__Gammaproteobacteria;o__Pseudomonadales;f__Moraxellaceae	0.00158824	0.00654846	7.40741e-06	3.849e-05	0.718443	0.88747	Moraxellaceae	0	0	0	0	0	0	0	0	0	0	0	0.027	0	0	0	0	0	0	0	0	0	0	0	0	0	0	0	0	0	0	0	0	0	0	0	0	0	0.0002	0	0	0	0
k__Bacteria;p__Proteobacteria;c__Gammaproteobacteria;o__Pseudomonadales;f__Pseudomonadaceae	1.17647e-05	4.85071e-05	2.96296e-05	7.24028e-05	0.401783	0.845751	Pseudomonadaceae	0	0	0	0	0	0	0	0	0	0	0.0002	0	0	0	0	0	0	0	0	0	0	0	0	0	0	0	0	0.0002	0	0	0	0	0	0	0.0002	0.0002	0	0.0002	0	0	0	0
k__Bacteria;p__Verrucomicrobia;c__Verrucomicrobiae;o__Verrucomicrobiales;f__Verrucomicrobiaceae	0.000329412	0.0011179	8.14815e-05	0.000230446	0.738367	0.88747	Verrucomicrobiaceae	0	0	0	0	0.0008	0	0	0	0	0	0	0.0046	0	0	0.0002	0	0	0	0	0	0	0	0	0.0006	0	0	0	0	0	0	0	0.0004	0	0.001	0	0	0	0	0	0	0	0.0002
[truncated: 3 more columns]

## Sheet: Table S3-4
Table S3-4. Genus composition of faecal samples from Bangkok and Buriram children.
Taxonomy	Bangkok		Burirum		Wilcoxon rank-sum test		Phylum	BK301	BK303	BK304	BK305	BK306	BK307	BK308	BK309	BK310	BK311	BK312	BK313	BK314	BK315	BK316	BK317	BK319	BR301	BR302	BR303	BR304	BR305	BR306	BR307	BR308	BR309	BR310	BR311	BR313	BR314	BR315	BR316	BR317	BR318	BR319	BR320	BR321	BR322	BR323	BR324	BR325	BR326
	Mean	sd	Mean	sd	p	q
k__Bacteria;Other;Other;Other;Other;Other	0.00095	0.00268477	0.00276429	0.00585353	0.15145	0.556741	uncl. Bacteria	0.0022	0.0006	0	0	0.0006	0	0	0.0004	0	0.0108	0	0.0002	0	0.0004	0	0	0	0	0	0.0036	0	0	0	0.0106	0.0078	0.0006	0.0006	0	0	0	0.0014	0.0016	0.0004	0.0014	0.0004	0.0004	0.0238	0	0.004	0.0012	0.0006	0
k__Bacteria;p__Actinobacteria;c__Actinobacteria;Other;Other;Other	1.25e-05	5e-05	0.0001	0.000310316	0.163339	0.556741	uncl. Actinobacteria	0	0	0	0	0	0	0	0	0	0	0	0	0.0002	0	0	0	0	0	0	0.0002	0	0	0.0002	0	0	0.0002	0	0	0	0	0.0016	0	0	0	0.0002	0	0	0	0	0	0.0004	0
k__Bacteria;p__Actinobacteria;c__Actinobacteria;o__Actinomycetales;f__Actinomycetaceae;g__Actinomyces	0.000125	0.000272029	0.00015	0.000363624	0.751816	0.867642	g__Actinomyces	0	0	0.0008	0	0	0.0002	0	0.0002	0	0	0.0008	0	0	0	0	0	0	0	0	0	0	0.0018	0.0002	0	0.0002	0	0.0006	0.0004	0.0004	0	0	0	0	0	0	0	0	0	0	0.0002	0	0.0004
k__Bacteria;p__Actinobacteria;c__Actinobacteria;o__Actinomycetales;f__Corynebacteriaceae;g__Corynebacterium	2.5e-05	6.8313e-05	0	0	0.0713617	0.491675	g__Corynebacterium	0	0	0	0.0002	0	0	0	0	0.0002	0	0	0	0	0	0	0	0	0	0	0	0	0	0	0	0	0	0	0	0	0	0	0	0	0	0	0	0	0	0	0	0	0
k__Bacteria;p__Actinobacteria;c__Actinobacteria;o__Actinomycetales;f__Dermabacteraceae;g__Brachybacterium	1.25e-05	5e-05	0	0	0.215886	0.556741	g__Brachybacterium	0	0	0	0	0	0	0	0	0	0	0	0.0002	0	0	0	0	0	0	0	0	0	0	0	0	0	0	0	0	0	0	0	0	0	0	0	0	0	0	0	0	0	0
k__Bacteria;p__Actinobacteria;c__Actinobacteria;o__Actinomycetales;f__Microbacteriaceae;g__Microbacterium	5e-05	0.00011547	0	0	0.0246457	0.411935	g__Microbacterium	0	0	0	0	0	0	0.0002	0	0	0	0.0002	0.0004	0	0	0	0	0	0	0	0	0	0	0	0	0	0	0	0	0	0	0	0	0	0	0	0	0	0	0	0	0	0
k__Bacteria;p__Actinobacteria;c__Actinobacteria;o__Actinomycetales;f__Micrococcaceae;g__Rothia	1.25e-05	5e-05	1.42857e-05	5.24531e-05	0.892274	0.907792	g__Rothia	0	0	0.0002	0	0	0	0	0	0	0	0	0	0	0	0	0	0	0	0	0	0.0002	0	0	0	0	0	0	0	0	0	0	0	0.0002	0	0	0	0	0	0	0	0	0
k__Bacteria;p__Actinobacteria;c__Actinobacteria;o__Bifidobacteriales;f__Bifidobacteriaceae;g__Bifidobacterium	0.0407125	0.0431389	0.0271786	0.0607031	0.101225	0.556741	g__Bifidobacterium	0.0036	0.0028	0.0414	0.0148	0.0178	0.0406	0.079	0.0148	0.1132	0.009	0.041	0.0316	0.0226	0.048	0.1598	0.0114	0.0074	0.003	0.0004	0.0024	0.013	0.052	0.0552	0.0226	0.01	0.3236	0.0552	0.022	0.001	0.0096	0.0032	0.0046	0.004	0.0088	0.015	0.0136	0.0022	0.0152	0.0002	0.0122	0.0024	0.053
k__Bacteria;p__Actinobacteria;c__Actinobacteria;o__Coriobacteriales;f__Coriobacteriaceae;Other	0	0	0	0	0.46334	0.742613	uncl. Coriobacteriaceae	0	0	0	0	0	0	0	0	0	0	0	0	0	0	0	0	0	0	0	0	0	0	0	0	0	0	0	0	0	0	0	0	0	0	0	0	0	0	0	0	0	0
k__Bacteria;p__Actinobacteria;c__Actinobacteria;o__Coriobacteriales;f__Coriobacteriaceae;g__Asaccharobacter	3.75e-05	0.000108781	2.14286e-05	6.29941e-05	0.88051	0.903682	g__Asaccharobacter	0	0	0.0002	0	0	0	0	0.0004	0	0	0	0	0	0	0	0	0	0.0002	0	0	0	0.0002	0	0	0	0	0	0	0	0	0.0002	0	0	0	0	0	0	0	0	0	0	0
k__Bacteria;p__Actinobacteria;c__Actinobacteria;o__Coriobacteriales;f__Coriobacteriaceae;g__Collinsella	0.0058	0.00819626	0.00367143	0.00698977	0.318887	0.703958	g__Collinsella	0.0002	0.0008	0.0062	0.0014	0.0056	0.008	0.0092	0.0322	0.0154	0.0026	0.0042	0	0.0018	0.0004	0.0048	0	0.0016	0	0.0012	0.0032	0.0004	0.0002	0.0102	0.0012	0.0022	0.0086	0.0038	0.0032	0.0008	0	0.0016	0.003	0.0016	0.037	0.0004	0	0.0002	0.0056	0.002	0.0032	0.0052	0.001
k__Bacteria;p__Actinobacteria;c__Actinobacteria;o__Coriobacteriales;f__Coriobacteriaceae;g__Eggerthella	0.000125	0.000177012	5.71429e-05	0.000142539	0.109239	0.556741	g__Eggerthella	0	0	0.0002	0	0.0002	0.0002	0.0004	0.0002	0	0	0.0002	0.0006	0	0	0	0	0	0	0	0	0	0.0004	0	0	0	0	0.0002	0	0	0	0.0002	0	0	0	0	0	0	0	0	0.0002	0	0.0006
k__Bacteria;p__Actinobacteria;c__Actinobacteria;o__Coriobacteriales;f__Coriobacteriaceae;g__Slackia	0	0	7.14286e-06	3.77964e-05	0.46334	0.742613	g__Slackia	0	0	0	0	0	0	0	0	0	0	0	0	0	0	0	0	0	0	0	0	0	0	0	0	0.0002	0	0	0	0	0	0	0	0	0	0	0	0	0	0	0	0	0
k__Bacteria;p__Bacteroidetes;Other;Other;Other;Other	0	0	0.00194286	0.0085581	0.0177343	0.345818	uncl. Bacteroidetes	0	0	0	0	0	0	0	0	0	0	0	0	0	0	0	0	0	0.0006	0	0.0452	0.0062	0.0004	0	0	0	0	0	0	0	0	0	0.0002	0	0.0008	0	0.0004	0.0006	0	0	0	0	0
k__Bacteria;p__Bacteroidetes;c__Bacteroidia;o__Bacteroidales;Other;Other	0.0006	0.00144776	0.000864286	0.00259861	0.640889	0.824	uncl. Bacteroidales	0	0	0	0	0	0.0032	0	0.005	0	0.0014	0	0	0	0	0	0	0	0	0.0022	0.0002	0	0	0	0.0002	0	0.0036	0	0	0	0	0	0	0	0.0046	0	0	0.0128	0	0	0	0	0
k__Bacteria;p__Bacteroidetes;c__Bacteroidia;o__Bacteroidales;f__Bacteroidaceae;g__Bacteroides	0.27625	0.193739	0.166771	0.160794	0.0678399	0.491675	g__Bacteroides	0.0856	0.0524	0.1432	0.6258	0.5254	0.3716	0.4956	0.2474	0.2164	0.0666	0.3184	0.3976	0.4346	0.023	0.3726	0.0438	0.1096	0.0952	0.0046	0.0274	0.5084	0.0616	0.1506	0.021	0.0478	0.0358	0.2194	0.0062	0.3366	0.3184	0.4358	0.0264	0.109	0.3568	0.051	0.0102	0.0022	0.4582	0.0324	0.2744	0.0822	0.2888
k__Bacteria;p__Bacteroidetes;c__Bacteroidia;o__Bacteroidales;f__Porphyromonadaceae;Other	0.0002375	0.000607591	4.28571e-05	0.000125988	0.181419	0.556741	uncl. Porphyromonadaceae	0	0	0.0004	0	0	0.0022	0	0	0	0	0	0	0.0012	0	0	0	0.0006	0	0	0	0	0.0002	0	0	0	0	0	0	0	0	0	0	0	0.0002	0	0	0	0	0	0	0.0002	0
k__Bacteria;p__Bacteroidetes;c__Bacteroidia;o__Bacteroidales;f__Porphyromonadaceae;g__Barnesiella	0.005025	0.00917646	0.00113571	0.00208916	0.0916751	0.556741	g__Barnesiella	0	0.0022	0.0004	0.0004	0.0092	0.0022	0	0.005	0	0.0044	0	0.0354	0.0026	0.0024	0.0162	0	0.0002	0	0	0.001	0.0026	0.0004	0.001	0	0	0.0028	0.0014	0	0	0.0002	0.0022	0.001	0	0.0086	0.0002	0	0.0002	0	0	0.0072	0.0002	0
k__Bacteria;p__Bacteroidetes;c__Bacteroidia;o__Bacteroidales;f__Porphyromonadaceae;g__Butyricimonas	0.0008125	0.00118764	0.000385714	0.000424887	0.845527	0.899334	g__Butyricimonas	0.0004	0.0002	0.0002	0	0	0	0	0.0034	0	0.0024	0.002	0.003	0.001	0	0.0004	0	0	0.0008	0	0.0004	0.0008	0.0004	0.001	0.0008	0	0.0002	0	0	0	0	0.0008	0.0006	0.0004	0.0018	0.0006	0.0004	0	0	0.0004	0.0004	0.0004	0
k__Bacteria;p__Bacteroidetes;c__Bacteroidia;o__Bacteroidales;f__Porphyromonadaceae;g__Coprobacter	2.5e-05	0.0001	2.85714e-05	0.000104906	0.303362	0.683331	g__Coprobacter	0	0	0.0004	0	0	0	0	0	0	0	0	0	0	0	0	0	0.0004	0	0	0	0	0	0	0	0.0004	0	0	0	0	0	0	0	0	0	0	0	0	0	0	0	0	0
k__Bacteria;p__Bacteroidetes;c__Bacteroidia;o__Bacteroidales;f__Porphyromonadaceae;g__Odoribacter	0.0021125	0.00269614	0.00141429	0.0025438	0.813057	0.889044	g__Odoribacter	0.0008	0.001	0	0.005	0.001	0.0048	0	0.0048	0.0004	0.0064	0	0	0.008	0.0004	0.0012	0	0.0004	0.001	0.0006	0.0014	0.0028	0.0014	0.0004	0	0.0004	0.0008	0.0018	0	0	0.0008	0.0018	0.0002	0.0004	0.011	0.0006	0.0004	0.0004	0	0.0002	0.0024	0.0004	0.0004
k__Bacteria;p__Bacteroidetes;c__Bacteroidia;o__Bacteroidales;f__Porphyromonadaceae;g__Parabacteroides	0.0185	0.0175207	0.0215857	0.0610065	0.189762	0.556741	g__Parabacteroides	0.005	0.0024	0.012	0.0198	0.0072	0.0172	0.0262	0.0262	0.0054	0.0132	0.0604	0.0442	0.0436	0.0022	0.0088	0.0022	0.007	0.0072	0.001	0.0044	0.0052	0.0058	0.012	0.0064	0.0046	0.0068	0.0098	0	0.3268	0.0598	0.0116	0.002	0.0134	0.0308	0.0008	0.004	0.0214	0.0034	0.0076	0.0098	0.0032	0.0158
k__Bacteria;p__Bacteroidetes;c__Bacteroidia;o__Bacteroidales;f__Porphyromonadaceae;g__Porphyromonas	2.5e-05	6.8313e-05	0.000114286	0.000491192	0.796397	0.887414	g__Porphyromonas	0	0.0002	0.0002	0	0	0	0	0	0	0	0	0	0	0	0	0	0	0	0.0002	0.0002	0	0.0026	0	0	0	0	0	0	0	0	0	0	0	0.0002	0	0	0	0	0	0	0	0
k__Bacteria;p__Bacteroidetes;c__Bacteroidia;o__Bacteroidales;f__Prevotellaceae;Other	0.00015	0.000548938	0.00418571	0.0216831	0.686909	0.850158	uncl. Prevotellaceae	0.0022	0	0	0	0	0	0	0	0	0	0	0	0	0	0.0002	0	0	0	0	0	0	0	0	0	0	0	0	0	0	0	0	0	0.1148	0	0	0	0.0024	0	0	0	0	0
k__Bacteria;p__Bacteroidetes;c__Bacteroidia;o__Bacteroidales;f__Prevotellaceae;g__Paraprevotella	0.0013125	0.00257782	0.00118571	0.00340498	0.239094	0.595191	g__Paraprevotella	0.0014	0.0002	0	0	0	0.005	0	0.0008	0.001	0.0032	0.0094	0	0	0	0	0	0.0002	0	0	0	0	0	0	0.0002	0.0032	0	0	0	0	0	0.0062	0	0	0.0002	0.0004	0	0	0	0	0	0.0002	0
k__Bacteria;p__Bacteroidetes;c__Bacteroidia;o__Bacteroidales;f__Prevotellaceae;g__Prevotella	0.222825	0.272406	0.311743	0.291171	0.725202	0.867642	g__Prevotella	0.5868	0.7576	0.2086	0	0	0.0004	0.0014	0.2694	0.002	0.5438	0.0678	0	0.015	0.6708	0.1088	0.3328	0.688	0.4862	0.7778	0.5424	0.001	0.3342	0.4334	0.605	0.4658	0.0154	0.0016	0.691	0.0002	0.0002	0.0002	0.1514	0.3992	0.0002	0.6336	0.702	0.5534	0.0014	0.6686	0.113	0.4452	0
k__Bacteria;p__Bacteroidetes;c__Bacteroidia;o__Bacteroidales;f__Rikenellaceae;g__Alistipes	0.0078875	0.00887663	0.00435714	0.0063223	0.156161	0.556741	g__Alistipes	0.003	0.0018	0.0046	0	0.0046	0.019	0.005	0.0326	0.001	0.0078	0.001	0.0154	0.015	0.0038	0.0116	0	0.0028	0.0024	0	0.0004	0.0016	0.0018	0.0046	0.003	0.0012	0.0046	0.0112	0.0004	0	0.0006	0.0052	0.0076	0.0012	0.0292	0.0012	0.0004	0.0002	0.001	0.0016	0.007	0.007	0.0022
k__Bacteria;p__Bacteroidetes;c__Flavobacteriia;o__Flavobacteriales;f__Flavobacteriaceae;g__Chryseobacterium	0	0	0	0	NaN	NaN	g__Chryseobacterium	0	0	0	0	0	0	0	0	0	0	0	0	0	0	0	0	0	0	0	0	0	0	0	0	0	0	0	0	0	0	0	0	0	0	0	0	0	0	0	0	0	0
k__Bacteria;p__Firmicutes;Other;Other;Other;Other	0.0009	0.00103537	0.00133571	0.00173935	0.498762	0.756929	uncl. Firmicutes	0.0008	0.0002	0.0014	0	0.0008	0	0.0006	0.0032	0.0004	0.001	0.0032	0.0018	0.0006	0	0.0004	0	0	0	0.0002	0.0026	0	0.0044	0.0006	0.001	0.0002	0.002	0.0006	0.0002	0	0	0.001	0.0068	0.0012	0.0014	0.0014	0	0.005	0	0.0006	0.001	0.0012	0.0022
k__Bacteria;p__Firmicutes;c__Bacilli;o__Bacillales;Other;Other	0	0	8.57143e-05	0.000453557	0.46334	0.742613	uncl. Bacillales	0	0	0	0	0	0	0	0	0	0	0	0	0	0	0	0	0	0	0	0	0.0024	0	0	0	0	0	0	0	0	0	0	0	0	0	0	0	0	0	0	0	0	0
k__Bacteria;p__Firmicutes;c__Bacilli;o__Bacillales;f__Bacillales_Incertae_Sedis_XI;g__Gemella	2.5e-05	6.8313e-05	1.42857e-05	5.24531e-05	0.618087	0.812542	g__Gemella	0	0	0	0	0	0.0002	0	0	0	0	0	0	0	0	0.0002	0	0	0	0	0	0	0	0	0	0	0	0.0002	0	0	0	0	0	0	0	0	0	0	0.0002	0	0	0	0
k__Bacteria;p__Firmicutes;c__Bacilli;o__Lactobacillales;f__Aerococcaceae;g__Abiotrophia	0	0	1.42857e-05	7.55929e-05	0.46334	0.742613	g__Abiotrophia	0	0	0	0	0	0	0	0	0	0	0	0	0	0	0	0	0	0	0	0	0	0	0	0	0	0	0	0	0	0	0	0	0	0	0	0	0	0.0004	0	0	0	0
k__Bacteria;p__Firmicutes;c__Bacilli;o__Lactobacillales;f__Carnobacteriaceae;g__Desemzia	0.0001125	0.00045	0	0	0.215886	0.556741	g__Desemzia	0	0	0	0	0	0	0	0	0	0	0	0.0018	0	0	0	0	0	0	0	0	0	0	0	0	0	0	0	0	0	0	0	0	0	0	0	0	0	0	0	0	0	0
k__Bacteria;p__Firmicutes;c__Bacilli;o__Lactobacillales;f__Carnobacteriaceae;g__Granulicatella	6.25e-05	0.000120416	0.000185714	0.000326274	0.604418	0.812542	g__Granulicatella	0	0	0.0002	0	0.0002	0.0004	0	0	0	0	0.0002	0	0	0	0	0	0.001	0	0	0	0.0002	0	0	0	0.0004	0	0.0004	0.0002	0.0004	0	0	0.0012	0	0	0.0004	0	0	0.0008	0	0	0	0
k__Bacteria;p__Firmicutes;c__Bacilli;o__Lactobacillales;f__Enterococcaceae;g__Enterococcus	1.25e-05	5e-05	5e-05	0.000264575	0.768003	0.872392	g__Enterococcus	0	0	0	0	0	0	0	0	0	0	0	0.0002	0	0	0	0	0	0	0	0	0	0	0	0	0	0	0	0	0.0014	0	0	0	0	0	0	0	0	0	0	0	0	0
k__Bacteria;p__Firmicutes;c__Bacilli;o__Lactobacillales;f__Enterococcaceae;g__Vagococcus	0	0	0	0	NaN	NaN	g__Vagococcus	0	0	0	0	0	0	0	0	0	0	0	0	0	0	0	0	0	0	0	0	0	0	0	0	0	0	0	0	0	0	0	0	0	0	0	0	0	0	0	0	0	0
k__Bacteria;p__Firmicutes;c__Bacilli;o__Lactobacillales;f__Streptococcaceae;g__Lactococcus	0.0008375	0.00268846	0.00025	0.000692018	0.437493	0.742613	g__Lactococcus	0	0	0.0108	0.0014	0	0.0002	0	0	0	0	0.001	0	0	0	0	0	0.002	0.0002	0	0.0004	0	0	0	0.0002	0	0	0	0	0	0	0	0.003	0	0	0	0	0	0	0	0.0012	0	0
k__Bacteria;p__Firmicutes;c__Bacilli;o__Lactobacillales;f__Streptococcaceae;g__Streptococcus	0.004575	0.00690232	0.00484286	0.00982233	0.496306	0.756929	g__Streptococcus	0.0016	0.0014	0.004	0.004	0.003	0.0048	0	0.0036	0.0276	0.001	0.0124	0.007	0.0008	0.0012	0.0006	0.0002	0.002	0.0154	0.002	0.0006	0.003	0.0032	0.0004	0.0016	0.0076	0.0044	0.0492	0.0078	0.0002	0.002	0.0012	0.0048	0	0.0012	0.001	0.0008	0.0002	0.0196	0.0006	0.0006	0.0008	0.0006
k__Bacteria;p__Firmicutes;c__Clostridia;Other;Other;Other	0	0	5.71429e-05	0.000142539	0.0714399	0.491675	uncl. Clostridia	0	0	0	0	0	0	0	0	0	0	0	0	0	0	0	0	0	0	0	0	0.0002	0	0.0002	0	0	0.0004	0.0002	0	0	0	0	0	0	0	0	0	0	0	0	0	0	0
k__Bacteria;p__Firmicutes;c__Clostridia;o__Clostridiales;Other;Other	0.0039875	0.00571523	0.0113071	0.0117147	0.0158245	0.345818	uncl. Clostridiales	0.0034	0.0006	0.0032	0.0006	0.0012	0.017	0.002	0.0188	0.0012	0.007	0.001	0.0006	0.0036	0.0002	0.003	0.0004	0.003	0.0104	0.0024	0.0076	0.0004	0.0042	0.0282	0.0174	0.0024	0.0222	0.006	0.0002	0.0138	0.0002	0.0036	0.046	0.0036	0.0342	0.005	0.0024	0.0124	0.001	0.007	0.0276	0.0136	0.0184
k__Bacteria;p__Firmicutes;c__Clostridia;o__Clostridiales;f__Clostridiaceae_1;g__Clostridium_sensu_stricto	0.0049375	0.013983	0.00540714	0.0065382	0.010868	0.31789	g__Clostridium_sensu_stricto	0	0	0.0006	0.0004	0.001	0.0006	0.0014	0.0002	0.0568	0	0.001	0.0066	0.0048	0.0002	0.0004	0.005	0	0.0034	0.005	0.009	0.005	0.006	0.0022	0.0018	0	0.0194	0.0012	0.0196	0	0.006	0.011	0.0018	0.0006	0.0022	0.0004	0	0.0068	0.0024	0.005	0.0038	0.0036	0.0036
k__Bacteria;p__Firmicutes;c__Clostridia;o__Clostridiales;f__Clostridiales_Incertae_Sedis_XI;g__Parvimonas	0	0	7.14286e-06	3.77964e-05	0.46334	0.742613	g__Parvimonas	0	0	0	0	0	0	0	0	0	0	0	0	0	0	0	0	0	0	0	0	0	0	0	0	0	0	0.0002	0	0	0	0	0	0	0	0	0	0	0	0	0	0	0
k__Bacteria;p__Firmicutes;c__Clostridia;o__Clostridiales;f__Clostridiales_Incertae_Sedis_XIII;Other	0.0003	0.000556177	0.00015	0.000185592	0.844317	0.899334	uncl. Clostridiales_Incertae_Sedis_XIII	0	0	0.0008	0	0	0	0	0.0006	0	0.001	0	0.002	0.0002	0	0.0002	0	0	0.0004	0	0	0.0002	0.0004	0	0	0.0004	0.0002	0.0002	0	0	0	0	0.0002	0.0004	0.0004	0	0.0002	0.0002	0	0	0.0006	0	0
k__Bacteria;p__Firmicutes;c__Clostridia;o__Clostridiales;f__Clostridiales_Incertae_Sedis_XIII;g__Anaerovorax	1.25e-05	5e-05	4.28571e-05	0.000125988	0.390349	0.742613	g__Anaerovorax	0.0002	0	0	0	0	0	0	0	0	0	0	0	0	0	0	0	0	0	0	0	0	0.0006	0	0	0	0	0	0	0	0	0	0.0002	0.0002	0	0	0	0	0	0	0.0002	0	0
k__Bacteria;p__Firmicutes;c__Clostridia;o__Clostridiales;f__Eubacteriaceae;g__Eubacterium	0.000125	0.000281662	0.000135714	0.000272457	0.740209	0.867642	g__Eubacterium	0	0	0.0002	0.0002	0	0	0	0.0006	0	0	0	0.001	0	0	0	0	0	0.0002	0	0.0002	0	0	0	0.0002	0	0.0002	0.0006	0	0.0006	0.0008	0	0	0	0	0	0.001	0	0	0	0	0	0
k__Bacteria;p__Firmicutes;c__Clostridia;o__Clostridiales;f__Lachnospiraceae;Other	0.0336625	0.0126222	0.0456929	0.0338442	0.504619	0.756929	uncl. Lachnospiraceae	0.0218	0.0212	0.0542	0.0368	0.0212	0.0296	0.0422	0.0362	0.0404	0.042	0.047	0.0256	0.0406	0.0164	0.013	0.0504	0.0228	0.0314	0.0248	0.0328	0.0182	0.0328	0.0178	0.019	0.0546	0.0484	0.0196	0.0292	0.0054	0.0568	0.0826	0.1268	0.0298	0.027	0.037	0.0318	0.0132	0.0994	0.034	0.1468	0.061	0.0728
k__Bacteria;p__Firmicutes;c__Clostridia;o__Clostridiales;f__Lachnospiraceae;g__Anaerostipes	0.0060875	0.00789429	0.00662143	0.00905053	0.44653	0.742613	g__Anaerostipes	0.0018	0.004	0.003	0.0218	0.0022	0.002	0.0004	0.0032	0.014	0.0024	0.001	0.0272	0.0032	0.0044	0.0056	0.0012	0	0.0002	0.0006	0.0024	0.0038	0.0002	0.0052	0.006	0.0076	0.0138	0.019	0.0052	0	0.0082	0.003	0.0028	0.0116	0.0004	0.004	0.0022	0	0.0038	0.002	0.0058	0.0062	0.0372
k__Bacteria;p__Firmicutes;c__Clostridia;o__Clostridiales;f__Lachnospiraceae;g__Blautia	0.01975	0.0137706	0.0132	0.0102646	0.146537	0.556741	g__Blautia	0.0064	0.0062	0.0242	0.0244	0.0052	0.0118	0.0216	0.05	0.0306	0.0088	0.0458	0.0234	0.0122	0.0096	0.0266	0.0092	0.0066	0.0268	0.004	0.0052	0.0058	0.025	0.0054	0.0066	0.019	0.012	0.0134	0.0064	0.0068	0.0186	0.0108	0.0396	0.0064	0.0124	0.0048	0.0054	0.0016	0.0116	0.006	0.0302	0.0282	0.033
k__Bacteria;p__Firmicutes;c__Clostridia;o__Clostridiales;f__Lachnospiraceae;g__Butyrivibrio	0	0	0.000135714	0.000718132	0.46334	0.742613	g__Butyrivibrio	0	0	0	0	0	0	0	0	0	0	0	0	0	0	0	0	0	0	0	0	0	0	0	0	0	0	0	0	0	0	0	0	0	0	0	0	0.0038	0	0	0	0	0
k__Bacteria;p__Firmicutes;c__Clostridia;o__Clostridiales;f__Lachnospiraceae;g__Cellulosilyticum	8.75e-05	0.00035	0	0	0.215886	0.556741	g__Cellulosilyticum	0	0	0	0	0	0	0	0	0.0014	0	0	0	0	0	0	0	0	0	0	0	0	0	0	0	0	0	0	0	0	0	0	0	0	0	0	0	0	0	0	0	0	0
k__Bacteria;p__Firmicutes;c__Clostridia;o__Clostridiales;f__Lachnospiraceae;g__Clostridium_XlVa	0.0048	0.00650005	0.00295714	0.00378706	0.208778	0.556741	g__Clostridium_XlVa	0.0014	0.0022	0.006	0.002	0.0062	0.0018	0.0114	0.003	0.0038	0.0008	0.0058	0.0266	0.0042	0.0008	0.0006	0.0002	0.0018	0.0066	0.0016	0.0014	0.0002	0.0004	0.0048	0.0014	0.0014	0.0018	0.0004	0.0016	0.0036	0.0088	0.0014	0.003	0.0064	0.0014	0.0014	0.0014	0.0006	0.0016	0.0008	0.006	0.001	0.0188
k__Bacteria;p__Firmicutes;c__Clostridia;o__Clostridiales;f__Lachnospiraceae;g__Clostridium_XlVb	0.0006625	0.00169661	0.000464286	0.000732431	0.611325	0.812542	g__Clostridium_XlVb	0.0002	0.0002	0.0004	0	0	0.0002	0	0	0	0.0006	0.0068	0.0002	0.0018	0	0.0002	0	0	0.0006	0.001	0	0.0006	0	0.0002	0	0.0012	0.0008	0.0002	0	0	0	0.001	0.0004	0.0016	0	0	0.001	0	0.0002	0	0.0034	0.0004	0.0004
k__Bacteria;p__Firmicutes;c__Clostridia;o__Clostridiales;f__Lachnospiraceae;g__Coprococcus	0.0028	0.00357249	0.00285714	0.00256868	0.756406	0.867642	g__Coprococcus	0.0004	0	0.007	0.0114	0	0.0036	0	0.0014	0.0036	0.0082	0	0	0.0042	0	0	0.005	0.0034	0.002	0.0038	0.002	0.0022	0.004	0.0024	0.0006	0.0066	0.0076	0	0.0028	0	0	0.0052	0	0	0.0048	0.0012	0.0042	0.0012	0.0066	0.0078	0	0.0072	0
k__Bacteria;p__Firmicutes;c__Clostridia;o__Clostridiales;f__Lachnospiraceae;g__Dorea	0.00185	0.00158409	0.00181429	0.00231192	0.925187	0.933163	g__Dorea	0.002	0.002	0.0052	0.0004	0.001	0.0004	0.0008	0.0012	0.003	0.0026	0.0004	0	0.0028	0.003	0.0002	0.0046	0.0004	0	0.0014	0.001	0	0.003	0.002	0.0004	0.0022	0.0024	0.0012	0.0012	0	0	0.0018	0.0118	0.0034	0.0024	0.0002	0.0008	0.0002	0.0028	0.0016	0.004	0.001	0.001
k__Bacteria;p__Firmicutes;c__Clostridia;o__Clostridiales;f__Lachnospiraceae;g__Eisenbergiella	0.0001875	0.000409675	4.28571e-05	0.000157359	0.62936	0.818168	g__Eisenbergiella	0	0	0	0	0	0	0	0	0	0	0.0012	0.001	0	0	0.0008	0	0	0	0	0	0	0.0002	0	0	0	0	0.0008	0	0	0.0002	0	0	0	0	0	0	0	0	0	0	0	0
k__Bacteria;p__Firmicutes;c__Clostridia;o__Clostridiales;f__Lachnospiraceae;g__Fusicatenibacter	0.0120375	0.0113321	0.00962857	0.010359	0.549702	0.803939	g__Fusicatenibacter	0.0046	0.0024	0.022	0.0352	0.028	0.0274	0.0178	0.0154	0.0114	0.011	0	0	0.0118	0.0026	0	0.003	0.0094	0	0.0024	0.004	0.0212	0.0108	0.0122	0.0026	0.0166	0.0048	0.0034	0.003	0	0	0.0162	0.0228	0.0102	0.0266	0.0092	0.0038	0	0.0464	0.0014	0.0108	0.0046	0.0014
k__Bacteria;p__Firmicutes;c__Clostridia;o__Clostridiales;f__Lachnospiraceae;g__Lachnospiracea_incertae_sedis	0.0337625	0.0264703	0.0450071	0.0367628	0.178257	0.556741	g__Lachnospiracea_incertae_sedis	0.019	0.0026	0.0536	0.0238	0.0418	0.0314	0.0588	0.0102	0.0366	0.0142	0.0976	0.0736	0.0268	0.0034	0.0364	0.0104	0.0192	0.0762	0.05	0.0394	0.0554	0.0322	0.0514	0.02	0.058	0.0326	0.1282	0.0112	0.0508	0.0914	0.0392	0.0226	0.0054	0.0058	0.0284	0.0326	0.0032	0.0848	0.0244	0.0634	0.027	0.1608
k__Bacteria;p__Firmicutes;c__Clostridia;o__Clostridiales;f__Lachnospiraceae;g__Lactonifactor	0.0002375	0.000763217	3.57143e-05	0.000154475	0.569293	0.805982	g__Lactonifactor	0	0	0	0	0	0	0	0	0	0	0.003	0.0008	0	0	0	0	0	0.0002	0	0	0	0.0008	0	0	0	0	0	0	0	0	0	0	0	0	0	0	0	0	0	0	0	0
k__Bacteria;p__Firmicutes;c__Clostridia;o__Clostridiales;f__Lachnospiraceae;g__Moryella	0	0	0	0	NaN	NaN	g__Moryella	0	0	0	0	0	0	0	0	0	0	0	0	0	0	0	0	0	0	0	0	0	0	0	0	0	0	0	0	0	0	0	0	0	0	0	0	0	0	0	0	0	0
k__Bacteria;p__Firmicutes;c__Clostridia;o__Clostridiales;f__Lachnospiraceae;g__Roseburia	0.0120625	0.0134368	0.0192929	0.0171162	0.111288	0.556741	g__Roseburia	0.0028	0.0004	0.0364	0.0134	0.0198	0.004	0.0354	0.0158	0.0372	0.0122	0	0	0.0046	0.006	0.0002	0.0048	0.0114	0.0124	0.011	0.0096	0.0528	0.0118	0.0124	0.014	0.0028	0.0156	0.0164	0.0022	0	0.0002	0.0612	0.0286	0.0298	0.0052	0.0246	0.0126	0.0028	0.0594	0.0316	0.0088	0.0322	0.012
k__Bacteria;p__Firmicutes;c__Clostridia;o__Clostridiales;f__Lachnospiraceae;g__Ruminococcus2	0.016325	0.0164344	0.0162286	0.0191508	0.833089	0.899334	g__Ruminococcus2	0.0082	0.0106	0.022	0.0284	0.0012	0.0086	0.0002	0.0236	0.0202	0.0466	0.0002	0.0002	0.0344	0.0034	0.0042	0.0492	0.0072	0.005	0.0018	0.0104	0.0094	0.0652	0.0072	0.0024	0.0154	0.007	0.0036	0.0214	0.0018	0.0172	0.0268	0.016	0.0026	0.0096	0.0032	0.013	0.0004	0.0872	0.0212	0.0322	0.0134	0.008
k__Bacteria;p__Firmicutes;c__Clostridia;o__Clostridiales;f__Peptostreptococcaceae;Other	0.000225	0.000644464	0.000285714	0.000453557	0.126401	0.556741	uncl. Peptostreptococcaceae	0	0	0.0002	0.0002	0.0026	0	0	0	0.0002	0	0	0	0	0	0	0.0004	0	0.0008	0.001	0.0004	0.0006	0.0002	0	0.0006	0	0.002	0	0	0	0	0	0	0	0.0006	0.0002	0	0.0004	0.0008	0.0002	0	0	0
k__Bacteria;p__Firmicutes;c__Clostridia;o__Clostridiales;f__Peptostreptococcaceae;g__Clostridium_XI	0.0001125	0.000218708	0.00232857	0.00951307	0.756193	0.867642	g__Clostridium_XI	0	0	0	0	0.0006	0	0	0	0.0004	0	0.0006	0.0002	0	0	0	0	0	0	0.0002	0.0002	0	0	0	0	0	0.05	0	0	0	0	0.0012	0.0076	0	0	0	0	0	0.006	0	0	0	0
k__Bacteria;p__Firmicutes;c__Clostridia;o__Clostridiales;f__Peptostreptococcaceae;g__Intestinibacter	0.0027625	0.00459578	0.00939286	0.0145778	0.00335108	0.177242	g__Intestinibacter	0	0.0002	0.0002	0.0056	0.0014	0.0168	0.0004	0	0.0036	0	0.0004	0.0084	0	0	0.001	0.0062	0	0.009	0.0032	0.0004	0.0204	0.0202	0.0056	0.0018	0.0026	0.0414	0.0642	0.002	0.0002	0.0046	0.008	0.0026	0	0.0066	0.0054	0.0006	0.0304	0.0022	0.0046	0.0036	0.0004	0.0012
k__Bacteria;p__Firmicutes;c__Clostridia;o__Clostridiales;f__Peptostreptococcaceae;g__Romboutsia	0.0248625	0.0330032	0.03645	0.0461378	0.103664	0.556741	g__Romboutsia	0.0032	0.0002	0.0304	0.0022	0.0426	0.0062	0.0398	0	0.0756	0.002	0.065	0.008	0.0088	0.0034	0.002	0.1084	0.0112	0.012	0.0162	0.0594	0.02	0.0388	0.0258	0.0176	0.0144	0.0492	0.2106	0.0334	0	0.0358	0.0184	0.0224	0.0046	0.1472	0.0234	0.002	0.043	0.0002	0.0154	0.0282	0.0056	0.0412
k__Bacteria;p__Firmicutes;c__Clostridia;o__Clostridiales;f__Peptostreptococcaceae;g__Terrisporobacter	0.00025	0.000447214	0.00118571	0.00170222	0.00454466	0.177242	g__Terrisporobacter	0	0	0	0	0	0.0006	0	0.0002	0	0.0006	0.0008	0.0016	0	0	0	0.0002	0	0.0022	0.0002	0.0002	0.005	0	0.0006	0.001	0	0.001	0.005	0	0.0006	0.0004	0.0002	0	0	0.0022	0.002	0	0.0064	0.0002	0.001	0.0004	0.001	0
k__Bacteria;p__Firmicutes;c__Clostridia;o__Clostridiales;f__Ruminococcaceae;Other	0.0066125	0.00896079	0.01975	0.0174845	0.00224267	0.177242	uncl. Ruminococcuceae	0.0074	0.0014	0.0088	0.002	0.0016	0.0154	0.0014	0.037	0.0014	0.007	0.0052	0.0036	0.0042	0.0036	0.0058	0	0.0038	0.0092	0.013	0.0204	0.0272	0.0174	0.0024	0.0184	0.0358	0.0452	0.0272	0.0046	0.0002	0.0008	0.0286	0.038	0.0162	0.0702	0.0164	0.0158	0.0134	0.0002	0.0102	0.013	0.0208	0.0118
k__Bacteria;p__Firmicutes;c__Clostridia;o__Clostridiales;f__Ruminococcaceae;g__Anaerotruncus	1.25e-05	5e-05	7.14286e-06	3.77964e-05	0.743026	0.867642	g__Anaerotruncus	0	0	0	0	0	0	0	0	0	0	0	0.0002	0	0	0	0	0	0	0	0	0	0.0002	0	0	0	0	0	0	0	0	0	0	0	0	0	0	0	0	0	0	0	0
k__Bacteria;p__Firmicutes;c__Clostridia;o__Clostridiales;f__Ruminococcaceae;g__Clostridium_IV	0.00065	0.00137889	0.000792857	0.00131034	0.606871	0.812542	g__Clostridium_IV	0.0004	0	0.0004	0	0	0	0	0.0016	0	0.0016	0.0002	0	0.0054	0	0.0008	0	0	0.0012	0	0.0014	0	0.0034	0	0.005	0.0002	0.0036	0	0	0	0	0	0	0	0.0022	0.002	0	0.0006	0	0.0004	0.0008	0	0.0008
k__Bacteria;p__Firmicutes;c__Clostridia;o__Clostridiales;f__Ruminococcaceae;g__Faecalibacterium	0.111587	0.0480026	0.103214	0.0517345	0.778754	0.876098	g__Faecalibacterium	0.0804	0.1038	0.1958	0.0492	0.0976	0.1594	0.0958	0.0438	0.155	0.066	0.1268	0.1632	0.1878	0.0712	0.1082	0.0814	0.045	0.1332	0.0358	0.113	0.1482	0.0856	0.0646	0.0912	0.151	0.1666	0.0814	0.0268	0.0314	0.107	0.1496	0.093	0.1122	0.1016	0.0948	0.0848	0.0326	0.0352	0.0744	0.119	0.1598	0.1482
k__Bacteria;p__Firmicutes;c__Clostridia;o__Clostridiales;f__Ruminococcaceae;g__Flavonifractor	0.0006375	0.00111288	0.00015	0.000253129	0.0403112	0.471641	g__Flavonifractor	0	0	0.0004	0.0014	0.0006	0.0002	0.0016	0.0004	0.0002	0.0002	0.0044	0.0006	0.0002	0	0	0	0	0.0002	0	0	0	0.0004	0	0	0	0.0002	0.0008	0	0	0.0004	0	0	0.0008	0	0	0	0	0	0	0.0004	0	0.0006
k__Bacteria;p__Firmicutes;c__Clostridia;o__Clostridiales;f__Ruminococcaceae;g__Intestinimonas	2.5e-05	6.8313e-05	0	0	0.0713617	0.491675	g__Intestinimonas	0.0002	0	0	0	0	0	0	0.0002	0	0	0	0	0	0	0	0	0	0	0	0	0	0	0	0	0	0	0	0	0	0	0	0	0	0	0	0	0	0	0	0	0	0
k__Bacteria;p__Firmicutes;c__Clostridia;o__Clostridiales;f__Ruminococcaceae;g__Oscillibacter	0.0019	0.00223308	0.00220714	0.00190008	0.418212	0.742613	g__Oscillibacter	0.0014	0.0006	0.0012	0.0006	0.0008	0.0084	0.0006	0.0058	0.0012	0.0008	0.001	0.0016	0.0036	0.0008	0.002	0	0.0004	0.0034	0.0016	0.0052	0.001	0.0024	0.0016	0.0034	0.0024	0.0062	0.0028	0.0002	0.0002	0.0006	0.0038	0.0006	0.001	0.0066	0.001	0.0016	0.0034	0	0.002	0.0032	0.001	0.0004
k__Bacteria;p__Firmicutes;c__Clostridia;o__Clostridiales;f__Ruminococcaceae;g__Pseudoflavonifractor	6.25e-05	0.000120416	1.42857e-05	5.24531e-05	0.1169	0.556741	g__Pseudoflavonifractor	0	0	0	0	0	0	0	0.0002	0	0.0002	0	0	0.0004	0	0.0002	0	0	0	0	0.0002	0.0002	0	0	0	0	0	0	0	0	0	0	0	0	0	0	0	0	0	0	0	0	0
k__Bacteria;p__Firmicutes;c__Clostridia;o__Clostridiales;f__Ruminococcaceae;g__Ruminococcus	0.0108	0.0317857	0.00702143	0.0106617	0.0644702	0.491675	g__Ruminococcus	0.0024	0	0.0044	0	0.0288	0.127	0	0	0.0048	0.0026	0	0	0.0028	0	0	0	0.002	0.0072	0	0.0042	0.0062	0	0	0.0334	0.006	0.0032	0.0022	0.0008	0	0	0.0054	0.0016	0.0032	0	0.012	0.0006	0.001	0.0038	0.0116	0.0078	0.0062	0.0046
k__Bacteria;p__Firmicutes;c__Erysipelotrichia;o__Erysipelotrichales;f__Erysipelotrichaceae;Other	0.000475	0.000796241	0.000335714	0.000502007	0.573661	0.805982	uncl. Erysipelotrichaceae	0	0	0	0	0.0002	0.0002	0.0014	0.0008	0	0	0.001	0.003	0.0002	0.0006	0.0002	0	0.0002	0.0008	0	0	0	0	0.0004	0	0	0	0.0006	0	0.0018	0.0006	0.0002	0	0	0.0006	0.0002	0	0	0	0.0008	0.0018	0.0008	0.0002
k__Bacteria;p__Firmicutes;c__Erysipelotrichia;o__Erysipelotrichales;f__Erysipelotrichaceae;g__Catenibacterium	0.0051375	0.0137136	0.00065	0.00296479	0.439774	0.742613	g__Catenibacterium	0	0	0	0	0	0	0	0.0228	0	0.0078	0	0	0	0	0.0516	0	0	0	0	0	0	0	0	0.0156	0	0	0	0	0	0	0	0	0	0	0	0.0002	0.0024	0	0	0	0	0
k__Bacteria;p__Firmicutes;c__Erysipelotrichia;o__Erysipelotrichales;f__Erysipelotrichaceae;g__Clostridium_XVIII	0.0076875	0.0105104	0.00895	0.0102734	0.302633	0.683331	g__Clostridium_XVIII	0.0028	0.0004	0.0138	0.0166	0.0002	0.0004	0.0016	0.0002	0.0316	0.0006	0.0038	0.0102	0.0302	0.0004	0.0004	0.0098	0.0014	0.0122	0	0.008	0	0.0006	0.001	0.0006	0.0182	0.0026	0.01	0.0116	0.0012	0.0036	0.0126	0.01	0.0242	0.0162	0.0066	0.001	0.0002	0.003	0.0084	0.0032	0.0226	0.0472
k__Bacteria;p__Firmicutes;c__Erysipelotrichia;o__Erysipelotrichales;f__Erysipelotrichaceae;g__Coprobacillus	0.0001	0.000309839	3.57143e-05	0.000154475	0.585542	0.805982	g__Coprobacillus	0	0	0	0	0	0	0	0	0	0	0.0004	0	0.0012	0	0	0	0	0	0	0	0	0	0	0	0.0008	0	0	0	0	0	0	0	0	0	0	0	0	0	0.0002	0	0	0
k__Bacteria;p__Firmicutes;c__Erysipelotrichia;o__Erysipelotrichales;f__Erysipelotrichaceae;g__Erysipelotrichaceae_incertae_sedis	0.0001625	0.000512348	4.28571e-05	0.000157359	0.863732	0.9018	g__Erysipelotrichaceae_incertae_sedis	0	0	0	0	0	0	0.0006	0	0	0	0.002	0	0	0	0	0	0	0.0002	0	0	0	0	0	0	0	0	0	0	0	0	0	0	0	0	0	0	0	0	0	0.0008	0	0.0002
k__Bacteria;p__Firmicutes;c__Erysipelotrichia;o__Erysipelotrichales;f__Erysipelotrichaceae;g__Faecalicoccus	1.25e-05	5e-05	7.14286e-06	3.77964e-05	0.870969	0.9018	g__Faecalicoccus	0.0002	0	0	0	0	0	0	0	0	0	0	0	0	0	0	0	0	0	0	0	0	0.0002	0	0	0	0	0	0	0	0	0	0	0	0	0	0	0	0	0	0	0	0
k__Bacteria;p__Firmicutes;c__Erysipelotrichia;o__Erysipelotrichales;f__Erysipelotrichaceae;g__Faecalitalea	3.75e-05	0.00015	6.42857e-05	0.000204059	0.427329	0.742613	g__Faecalitalea	0	0	0	0	0	0	0	0	0	0.0006	0	0	0	0	0	0	0	0	0	0.001	0.0002	0	0	0	0	0	0	0.0002	0	0	0	0	0	0	0	0	0	0	0	0	0.0004	0
k__Bacteria;p__Firmicutes;c__Erysipelotrichia;o__Erysipelotrichales;f__Erysipelotrichaceae;g__Holdemanella	0.0123375	0.0230669	0.0196357	0.0513001	0.21889	0.556741	g__Holdemanella	0	0	0	0	0.0678	0	0	0	0.0388	0.0356	0	0	0	0	0	0.0552	0	0	0.0084	0.0154	0.0002	0.1522	0.0002	0.028	0.0132	0.0012	0	0	0	0	0	0.2286	0	0	0	0.0378	0.0034	0	0	0.0002	0	0
k__Bacteria;p__Firmicutes;c__Erysipelotrichia;o__Erysipelotrichales;f__Erysipelotrichaceae;g__Holdemania	0.0001125	0.000162788	0.000121429	0.000113389	0.425328	0.742613	g__Holdemania	0	0	0.0004	0	0.0002	0	0	0.0004	0	0	0.0004	0	0.0002	0.0002	0	0	0	0.0002	0	0.0002	0	0.0002	0.0002	0.0002	0.0002	0	0.0002	0	0	0.0002	0	0.0002	0	0.0002	0	0	0	0.0002	0.0002	0.0002	0.0002	0.0002
k__Bacteria;p__Firmicutes;c__Erysipelotrichia;o__Erysipelotrichales;f__Erysipelotrichaceae;g__Solobacterium	1.25e-05	5e-05	0	0	0.215886	0.556741	g__Solobacterium	0	0	0	0	0	0	0	0	0	0	0	0	0	0.0002	0	0	0	0	0	0	0	0	0	0	0	0	0	0	0	0	0	0	0	0	0	0	0	0	0	0	0	0
k__Bacteria;p__Firmicutes;c__Erysipelotrichia;o__Erysipelotrichales;f__Erysipelotrichaceae;g__Turicibacter	0.0006	0.0010583	0.00095	0.00249659	0.536213	0.794138	g__Turicibacter	0	0	0.002	0.0002	0	0.0006	0	0.004	0.0008	0.0006	0	0	0	0.0004	0	0.001	0.0002	0.0002	0	0.0004	0.004	0	0.0008	0	0.0004	0.0004	0.013	0	0	0.001	0.0002	0.0016	0	0.0014	0.0006	0.0002	0	0	0	0.0006	0.0006	0.0002
k__Bacteria;p__Firmicutes;c__Negativicutes;o__Selenomonadales;Other;Other	0	0	5e-05	0.000264575	0.46334	0.742613	uncl. Selenomonadales	0	0	0	0	0	0	0	0	0	0	0	0	0	0	0	0	0	0	0	0	0.0014	0	0	0	0	0	0	0	0	0	0	0	0	0	0	0	0	0	0	0	0	0
k__Bacteria;p__Firmicutes;c__Negativicutes;o__Selenomonadales;f__Acidaminococcaceae;Other	0	0	0	0	0.46334	0.742613	uncl. Acidaminococcaceae	0	0	0	0	0	0	0	0	0	0	0	0	0	0	0	0	0	0	0	0	0	0	0	0	0	0	0	0	0	0	0	0	0	0	0	0	0	0	0	0	0	0
k__Bacteria;p__Firmicutes;c__Negativicutes;o__Selenomonadales;f__Acidaminococcaceae;g__Acidaminococcus	0	0	0.0004	0.00128812	0.0453356	0.482206	g__Acidaminococcus	0	0	0	0	0	0	0	0	0	0	0	0	0	0	0	0	0	0	0	0.0002	0	0.0008	0.0054	0	0	0	0	0	0.0044	0	0.0002	0	0	0	0	0	0	0	0	0	0	0.0002
k__Bacteria;p__Firmicutes;c__Negativicutes;o__Selenomonadales;f__Acidaminococcaceae;g__Phascolarctobacterium	0.0113	0.011789	0.00588571	0.00732675	0.0390471	0.471641	g__Phascolarctobacterium	0.0074	0.0092	0.0108	0.0062	0.008	0.0142	0.0006	0.0008	0.0026	0.0106	0.0062	0.021	0.0338	0.0048	0.0424	0.0022	0.0034	0	0	0	0	0	0.0138	0.0098	0	0	0.008	0	0.0214	0.0082	0.0098	0.0072	0.0236	0.0018	0.0024	0.0056	0.013	0.01	0	0.0224	0.004	0
k__Bacteria;p__Firmicutes;c__Negativicutes;o__Selenomonadales;f__Veillonellaceae;g__Megamonas	0.01635	0.0392179	0.00726429	0.016505	0.934572	0.934572	g__Megamonas	0.125	0.0006	0	0.0148	0	0	0	0	0	0.015	0	0	0	0.1062	0	0	0.0002	0	0.0072	0	0	0	0.0398	0	0	0	0.0002	0.0694	0	0	0.0002	0.0322	0.0276	0.0002	0.0024	0	0	0	0	0	0.024	0
k__Bacteria;p__Firmicutes;c__Negativicutes;o__Selenomonadales;f__Veillonellaceae;g__Megasphaera	0.004425	0.00965232	7.14286e-06	3.77964e-05	0.0355371	0.471641	g__Megasphaera	0	0	0	0	0.0174	0	0.0252	0.0278	0	0	0	0	0	0	0.0004	0	0	0	0	0	0	0	0.0002	0	0	0	0	0	0	0	0	0	0	0	0	0	0	0	0	0	0	0
k__Bacteria;p__Firmicutes;c__Negativicutes;o__Selenomonadales;f__Veillonellaceae;g__Mitsuokella	0	0	2.85714e-05	0.000118187	0.175952	0.556741	g__Mitsuokella	0	0	0	0	0	0	0	0	0	0	0	0	0	0	0	0	0	0	0	0	0	0	0	0	0	0	0	0	0	0	0.0006	0	0	0	0	0	0	0	0.0002	0	0	0
k__Bacteria;p__Firmicutes;c__Negativicutes;o__Selenomonadales;f__Veillonellaceae;g__Selenomonas	0	0	0	0	0.46334	0.742613	g__Selenomonas	0	0	0	0	0	0	0	0	0	0	0	0	0	0	0	0	0	0	0	0	0	0	0	0	0	0	0	0	0	0	0	0	0	0	0	0	0	0	0	0	0	0
k__Bacteria;p__Fusobacteria;c__Fusobacteriia;o__Fusobacteriales;f__Fusobacteriaceae;g__Cetobacterium	0.000875	0.0035	0	0	0.215886	0.556741	g__Cetobacterium	0	0	0	0	0	0	0	0	0.014	0	0	0	0	0	0	0	0	0	0	0	0	0	0	0	0	0	0	0	0	0	0	0	0	0	0	0	0	0	0	0	0	0
k__Bacteria;p__Fusobacteria;c__Fusobacteriia;o__Fusobacteriales;f__Fusobacteriaceae;g__Fusobacterium	0.0040875	0.00853822	0.0112929	0.0397199	0.490268	0.756929	g__Fusobacterium	0	0.0026	0	0.0242	0.0004	0.005	0	0	0	0	0.027	0.0032	0.0002	0	0.0012	0.0016	0	0.0074	0.003	0	0.014	0.0028	0.0032	0	0	0	0.0006	0.0008	0.0542	0.2068	0.0012	0.0002	0.0118	0	0	0	0.0002	0	0	0.0002	0.0004	0.0048
k__Bacteria;p__Proteobacteria;Other;Other;Other;Other	6.25e-05	0.00025	0.000157143	0.000393868	0.187668	0.556741	uncl. Proteobacteria	0	0.001	0	0	0	0	0	0	0	0	0	0	0	0	0	0	0	0	0	0	0	0	0	0	0	0	0	0	0	0	0.0016	0	0	0	0	0	0.0012	0	0	0.0008	0.0002	0.0002
k__Bacteria;p__Proteobacteria;c__Alphaproteobacteria;Other;Other;Other	3.75e-05	0.00015	0.000342857	0.00143383	0.585542	0.805982	uncl. Alphaproteobacteria	0	0	0.0006	0	0	0	0	0	0	0	0	0	0	0	0	0	0.0074	0	0	0	0	0	0	0.0002	0	0	0	0	0	0	0	0	0	0	0	0	0	0	0	0.002	0	0
k__Bacteria;p__Proteobacteria;c__Betaproteobacteria;Other;Other;Other	0.0010125	0.00303092	0.000871429	0.00193618	0.502447	0.756929	uncl. Betaproteobacteria	0	0	0	0.0014	0	0	0	0.0122	0.0014	0	0	0	0	0	0.0012	0	0	0	0	0	0.0034	0.0002	0	0	0.0008	0	0	0	0	0	0	0	0	0.0048	0	0.0026	0	0.0002	0	0.0082	0.0002	0.0036
k__Bacteria;p__Proteobacteria;c__Betaproteobacteria;o__Burkholderiales;Other;Other	2.5e-05	0.0001	0.000264286	0.00109957	0.303703	0.683331	uncl. Burkholderiales	0	0	0.0004	0	0	0	0	0	0	0	0	0	0	0	0	0	0.0056	0	0	0	0	0	0	0	0	0	0	0	0	0	0	0	0	0	0.0018	0	0	0	0	0	0	0
k__Bacteria;p__Proteobacteria;c__Betaproteobacteria;o__Burkholderiales;f__Comamonadaceae;g__Comamonas	1.25e-05	5e-05	8.57143e-05	0.000416079	0.870969	0.9018	g__Comamonas	0	0	0	0	0	0.0002	0	0	0	0	0	0	0	0	0	0	0	0	0	0	0.0002	0	0	0	0	0	0	0	0	0	0	0	0.0022	0	0	0	0	0	0	0	0	0
k__Bacteria;p__Proteobacteria;c__Betaproteobacteria;o__Burkholderiales;f__Oxalobacteraceae;g__Massilia	6.25e-05	0.00025	0	0	0.215886	0.556741	g__Massilia	0	0	0	0	0	0	0	0	0	0	0	0.001	0	0	0	0	0	0	0	0	0	0	0	0	0	0	0	0	0	0	0	0	0	0	0	0	0	0	0	0	0	0
k__Bacteria;p__Proteobacteria;c__Betaproteobacteria;o__Burkholderiales;f__Oxalobacteraceae;g__Oxalobacter	1.25e-05	5e-05	4.28571e-05	9.97351e-05	0.257935	0.628717	g__Oxalobacter	0	0	0	0	0	0	0	0.0002	0	0	0	0	0	0	0	0	0	0	0	0.0002	0	0	0	0.0002	0	0	0	0	0	0	0.0002	0	0	0.0004	0	0	0	0	0	0	0	0
k__Bacteria;p__Proteobacteria;c__Betaproteobacteria;o__Burkholderiales;f__Sutterellaceae;g__Parasutterella	0.0030875	0.00487659	0.00102143	0.00414562	0.052308	0.491675	g__Parasutterella	0.0002	0.0004	0	0	0.0152	0.0076	0.0104	0.001	0.0058	0	0	0.0088	0	0	0	0	0	0	0	0	0.0002	0	0.005	0	0.0012	0	0.0004	0	0	0.0216	0	0	0	0	0	0	0	0	0	0.0002	0	0
k__Bacteria;p__Proteobacteria;c__Betaproteobacteria;o__Burkholderiales;f__Sutterellaceae;g__Sutterella	0.00305	0.00533492	0.00307857	0.00383293	0.170031	0.556741	g__Sutterella	0.003	0.0022	0	0	0	0	0	0	0	0.015	0.0002	0	0.0166	0.0044	0.001	0.0064	0	0.0072	0.0036	0.0034	0.0012	0	0	0.0044	0.0014	0.0052	0	0.0066	0.0078	0	0.0176	0.003	0.0064	0.0004	0	0.0006	0.003	0	0.0042	0	0.001	0
k__Bacteria;p__Proteobacteria;c__Betaproteobacteria;o__Neisseriales;f__Neisseriaceae;g__Neisseria	1.25e-05	5e-05	0	0	0.215886	0.556741	g__Neisseria	0	0	0	0	0	0	0	0	0	0	0	0	0	0.0002	0	0	0	0	0	0	0	0	0	0	0	0	0	0	0	0	0	0	0	0	0	0	0	0	0	0	0	0
k__Bacteria;p__Proteobacteria;c__Deltaproteobacteria;Other;Other;Other	0	0	0.0001	0.00052915	0.46334	0.742613	uncl. Deltaproteobacteria	0	0	0	0	0	0	0	0	0	0	0	0	0	0	0	0	0	0	0	0	0	0	0	0	0	0	0	0	0	0	0	0	0	0	0	0	0	0	0	0.0028	0	0
k__Bacteria;p__Proteobacteria;c__Deltaproteobacteria;o__Desulfovibrionales;f__Desulfovibrionaceae;Other	0.000175	0.000478191	3.57143e-05	9.5119e-05	0.682872	0.850158	uncl. Desulfovibrionaceae	0	0	0	0	0	0.0018	0	0	0	0.0002	0	0	0.0008	0	0	0	0	0	0	0	0	0	0	0	0	0	0	0	0	0.0004	0.0002	0	0	0.0002	0	0	0.0002	0	0	0	0	0
k__Bacteria;p__Proteobacteria;c__Deltaproteobacteria;o__Desulfovibrionales;f__Desulfovibrionaceae;g__Bilophila	0.00075	0.000824621	0.000478571	0.000571779	0.66551	0.846355	g__Bilophila	0	0.0004	0.0002	0.0012	0.0016	0	0.0016	0.0018	0	0	0.0012	0.0026	0.0008	0	0.0006	0	0	0.0006	0	0.0004	0	0.001	0.0024	0.0004	0.0004	0	0.0008	0	0.001	0.0008	0.0006	0.0002	0	0.0012	0.0002	0	0	0	0.0006	0	0.0002	0.0006
k__Bacteria;p__Proteobacteria;c__Deltaproteobacteria;o__Desulfovibrionales;f__Desulfovibrionaceae;g__Desulfovibrio	5e-05	0.0002	0.000414286	0.000920432	0.102428	0.556741	g__Desulfovibrio	0	0	0	0	0	0	0	0	0	0	0	0	0	0	0.0008	0	0	0.0034	0	0.0002	0	0	0.0004	0.0012	0	0	0	0	0	0	0	0	0	0.0026	0	0	0.0024	0	0	0	0.0014	0
k__Bacteria;p__Proteobacteria;c__Gammaproteobacteria;o__Aeromonadales;f__Succinivibrionaceae;g__Succinivibrio	0	0	0.00593571	0.0313697	0.279421	0.667188	g__Succinivibrio	0	0	0	0	0	0	0	0	0	0	0	0	0	0	0	0	0	0	0	0	0	0	0	0	0	0	0	0	0	0	0	0	0	0	0	0.0002	0.166	0	0	0	0	0
k__Bacteria;p__Proteobacteria;c__Gammaproteobacteria;o__Enterobacteriales;f__Enterobacteriaceae;Other	0.0168625	0.0460377	0.00672857	0.0141306	0.690299	0.850158	uncl. Enterobacteriaceae	0	0.0002	0.0204	0.0016	0.0032	0.016	0.0092	0.0072	0.0034	0.0012	0.0152	0.0014	0.0006	0.0002	0.0022	0.1878	0.005	0.001	0.0016	0.0028	0.009	0.003	0.0028	0.0002	0.0082	0.0192	0.0014	0.0074	0.0742	0.0042	0.0016	0.01	0.0022	0.0036	0	0.0002	0.0044	0.0186	0.0044	0.0008	0.0002	0
k__Bacteria;p__Proteobacteria;c__Gammaproteobacteria;o__Enterobacteriales;f__Enterobacteriaceae;g__Escherichia/Shigella	0.003725	0.00856002	0.00372857	0.0096677	0.570928	0.805982	g__Escherichia/Shigella	0.0002	0	0.0352	0.001	0.0038	0.0012	0.0002	0.0018	0.0042	0.0008	0.0048	0.0016	0	0	0.0006	0.0042	0.0052	0	0.0038	0.0014	0.0136	0.0018	0.0022	0	0.0004	0.0042	0	0.0002	0.0508	0.0028	0	0.0034	0.006	0.0016	0	0.001	0.001	0.0042	0.0002	0.0004	0	0
k__Bacteria;p__Proteobacteria;c__Gammaproteobacteria;o__Enterobacteriales;f__Enterobacteriaceae;g__Plesiomonas	0	0	0	0	NaN	NaN	g__Plesiomonas	0	0	0	0	0	0	0	0	0	0	0	0	0	0	0	0	0	0	0	0	0	0	0	0	0	0	0	0	0	0	0	0	0	0	0	0	0	0	0	0	0	0
k__Bacteria;p__Proteobacteria;c__Gammaproteobacteria;o__Enterobacteriales;f__Enterobacteriaceae;g__Providencia	0	0	5e-05	0.000264575	0.46334	0.742613	g__Providencia	0	0	0	0	0	0	0	0	0	0	0	0	0	0	0	0	0	0	0	0	0	0	0	0	0	0	0	0	0	0	0	0	0	0	0	0	0	0.0014	0	0	0	0
k__Bacteria;p__Proteobacteria;c__Gammaproteobacteria;o__Pasteurellales;f__Pasteurellaceae;Other	3.75e-05	0.00015	0	0	0.215886	0.556741	uncl. Pasteurellaceae	0	0	0	0	0	0	0	0	0.0006	0	0	0	0	0	0	0	0	0	0	0	0	0	0	0	0	0	0	0	0	0	0	0	0	0	0	0	0	0	0	0	0	0
k__Bacteria;p__Proteobacteria;c__Gammaproteobacteria;o__Pasteurellales;f__Pasteurellaceae;g__Haemophilus	0.0009375	0.0027633	0.000442857	0.000607014	0.806738	0.889044	g__Haemophilus	0	0.0006	0.0002	0	0.0002	0.0002	0	0	0.0112	0	0.0002	0	0	0.0008	0.0002	0.0014	0.0006	0.0004	0.0012	0.0004	0.0006	0	0.0002	0	0.0022	0	0	0.0004	0	0.0002	0	0.0002	0.0002	0	0.0018	0	0	0.0004	0	0.0014	0	0.0012
k__Bacteria;p__Proteobacteria;c__Gammaproteobacteria;o__Pseudomonadales;f__Moraxellaceae;g__Acinetobacter	0.0016875	0.00675	0	0	0.215886	0.556741	g__Acinetobacter	0	0	0	0	0	0	0	0	0	0	0	0.027	0	0	0	0	0	0	0	0	0	0	0	0	0	0	0	0	0	0	0	0	0	0	0	0	0	0	0	0	0	0
k__Bacteria;p__Proteobacteria;c__Gammaproteobacteria;o__Pseudomonadales;f__Moraxellaceae;g__Psychrobacter	0	0	7.14286e-06	3.77964e-05	0.46334	0.742613	g__Psychrobacter	0	0	0	0	0	0	0	0	0	0	0	0	0	0	0	0	0	0	0	0	0	0	0	0	0	0	0	0	0	0	0	0	0	0	0	0	0	0.0002	0	0	0	0
k__Bacteria;p__Proteobacteria;c__Gammaproteobacteria;o__Pseudomonadales;f__Pseudomonadaceae;g__Pseudomonas	1.25e-05	5e-05	2.85714e-05	7.12697e-05	0.401783	0.742613	g__Pseudomonas	0	0	0	0	0	0	0	0	0	0	0.0002	0	0	0	0	0	0	0	0	0	0	0	0	0	0	0	0	0.0002	0	0	0	0	0	0	0.0002	0.0002	0	0.0002	0	0	0	0
k__Bacteria;p__Verrucomicrobia;c__Verrucomicrobiae;o__Verrucomicrobiales;f__Verrucomicrobiaceae;g__Akkermansia	0.00035	0.00115123	7.85714e-05	0.000226662	0.738367	0.867642	g__Akkermansia	0	0	0	0	0.0008	0	0	0	0	0	0	0.0046	0	0	0.0002	0	0	0	0	0	0	0	0	0.0006	0	0	0	0	0	0	0	0.0004	0	0.001	0	0	0	0	0	0	0	0.0002
[truncated: 3 more columns]
