# Supplementary material for: Urban Diets Linked to Gut Microbiome and Metabolome Alterations in Children: A Comparative Cross-Sectional Study in Thailand
Source: Front Microbiol. 2018 Jun 22;9:1345. doi: 10.3389/fmicb.2018.01345 (PMC6024022; doi:10.3389/fmicb.2018.01345)
Supplement: Supplementary file 4 [file Table_4.XLSX]

## Sheet: Supplementary Table S4
Supplementary Table S4. Amount of metabolites measured by CE-TOF MS (nmol/g feces)
COMPOUND	KEGG ID	Metabolotye:	MT1																	MT2							MT3						MT4				MT5								City (red: significantly high with p < 0.05**)				Metabolotye [significantly high (red) and low (blue) against other metabolotype groups, p < 0.05**]
		City:	Bangkok	Burirum	Burirum	Burirum	Burirum	Burirum	Burirum	Burirum	Burirum	Burirum	Burirum	Burirum	Burirum	Burirum	Burirum	Burirum	Burirum	Bangkok	Bangkok	Bangkok	Bangkok	Bangkok	Bangkok	Bangkok	Bangkok	Bangkok	Bangkok	Bangkok	Bangkok	Burirum	Bangkok	Burirum	Burirum	Burirum	Bangkok	Bangkok	Bangkok	Burirum	Burirum	Burirum	Burirum	Burirum	Bangkok		Burirum		MT1
		Subject ID:	BK313	BR303	BR305	BR306	BR307	BR309	BR316	BR317	BR318	BR319	BR320	BR321	BR322	BR323	BR325	BR327	BR328	BK301	BK304	BK305	BK306	BK309	BK316	BK319	BK307	BK308	BK311	BK312	BK318	BR308	BK303	BR301	BR310	BR314	BK310	BK315	BK317	BR302	BR304	BR311	BR315	BR329	mean	s.d.	mean	s.d.	mean
Adenine	C00147		5.07963	9.11579	7.87222	12.3528	10.2996	8.03321	8.50787	9.86411	2.91259	7.37813	12.9563	35.1586	40.8504	12.7465	8.00239	4.53572	11.8472	19.1404	9.16224	17.477	6.95081	5.93502	5.5854	10.0502	13.1505	21.2603	20.8343	4.54792	10.1618	106.202	7.56126	11.3695	5.62571	8.87745	11.3738	34.5178	16.0567	9.37967	24.1271	81.5867	8.53174	21.0332	12.8732	7.90106	19.1666	24.4415	12.2066
Adenosine	C00212		0	0	0	0	0	0	0	0	0	0	17.31	20.6136	107.579	12.887	0	0	0	0	0	0	0	0	0	10.9467	13.1915	11.6036	0	0	0	0	0	0	0	0	15.4614	19.2431	36.026	0	0	18.3635	0	0	6.26307	10.2129	7.07014	21.9388	9.31705
Adipate	C06104		704.987	235.126	495.228	532.497	374.717	740.236	259.684	229.694	313.001	292.62	529.755	521.157	266.572	271.652	402.811	318.58	239.607	927.264	607.552	508.058	230.047	467.127	523.591	884.703	511.568	208.151	356.548	342.397	217.165	358.571	309.491	412.061	190.643	312.674	120.528	122.977	56.6443	165.873	145.94	91.8232	265.699	100.638	417.576	258.958	322.674	153.022	395.76
ADMA	C03626		7.07615	7.39949	0	0	0	0	19.3861	7.78972	0	0	0	0	0	0	10.2554	0	11.0229	0	0	14.2979	42.1607	0	0	7.03629	14.8243	8.85255	8.31543	10.0967	21.5808	23.2043	0	6.96713	0	11.9645	38.8464	23.3541	28.7484	18.3196	14.7963	66.8162	0	24.2043	13.2465	13.4964	8.88503	14.5477	3.70175
Agmatine	C00179		0	14.4989	0	0	0	0	0	0	0	0	8.66527	11.1488	0	0	0	0	21.7303	0	0	0	0	0	0	0	0	0	13.7929	0	0	0	0	0	0	0	0	0	29.4307	30.0977	0	26.9103	0	229.023	2.54256	7.69135	13.683	45.7724	3.29666
Ala	C00041		3029.33	4780.63	2254.27	6227.6	3789.9	2143.03	6862.47	2884.33	3253.59	2713.45	3410.71	2312.79	2422.48	7792.21	1688.53	1914.07	3029.56	16373.7	8079.46	37547.9	12961.2	13954	19506.4	1733.22	10082.2	10499.6	2220.2	1478.07	1185.02	12907	451.008	4110.53	3035.65	2382.3	10318.4	9218.25	5145.16	2229.23	4322.26	23775.8	2224.58	22531.3	9634.3	9216.85	5399.93	5878.09	3559.35
Ala-Ala	C00993		135.596	193.197	171.079	349.027	150.998	59.2125	315.04	291.887	50.4952	245.63	130.129	136.866	79.2629	94.2075	113.66	69.5312	675.024	93.953	63.2296	277.797	103.306	81.4736	140.712	97.8634	207.012	347.907	233.849	352.083	99.6909	427.355	66.1404	224.648	104.986	146.911	772.163	864.789	201.121	326.459	439.87	1002.71	277.12	591.586	243.452	235.703	266.676	224.198	191.814
Allantoin	C01551		670.215	807.314	755.835	854.266	969.545	495.215	869.363	855.987	926.302	494.857	763.368	780.653	1337.21	708.254	520.863	592.948	845.635	1627.66	1010.95	881.578	932.598	929.221	829.596	692.253	943.094	1017.22	925.065	604.329	728.645	859.633	1054.24	685.825	671.995	609.828	719.627	781.154	953.946	869.446	1002.42	926.571	516.604	757.75	900.082	230.67	779.108	190.104	779.284
Alliin	C08265		0	0	0	0	0	0	0	0	0	0	0	0	0	0	0	45.3633	0	0	0	0	0	0	0	0	0	0	0	0	0	0	0	0	0	0	0	0	0	0	0	0	0	0	0	0	1.81453	9.07265	2.66843
alpha-Aminoadipate	C00956		26.218	49.2279	83.8391	27.0665	0	47.049	53.3198	27.5162	16.5265	0	13.2647	11.4971	13.6528	35.8095	35.5914	0	0	120.9	69.3819	110.781	77.3264	34.7833	26.6412	42.6544	42.0365	39.6931	141.416	123.71	48.6858	47.0327	69.8392	67.8739	57.114	33.5179	42.3463	70.2269	62.2239	20.6029	33.8054	71.2706	25.9425	43.7525	67.5802	36.1924	32.6109	23.4229	25.9164
Alpha-Methylserine	C02115		0	0	0	0	0	0	0	13.9014	0	0	13.415	21.8472	14.8802	0	0	10.7866	0	0	0	0	0	22.2425	17.9584	0	16.6886	22.767	0	14.0223	0	15.3299	0	0	0	0	19.8436	46.9258	22.9826	0	0	23.2916	0	24.7471	10.7901	13.5911	5.52796	8.69445	4.40178
AMP	C00020		0	0	0	0	0	0	0	0	0	0	0	0	0	0	0	0	0	0	0	0	0	0	0	0	0	108.921	182.477	0	0	0	0	0	0	0	0	0	122.394	0	0	0	90.9269	0	24.3408	55.9409	3.63708	18.1854	0
Anserine	C01262		19.9189	13.3095	5.28852	0	10.5897	18.993	71.454	20.8229	0	125.704	24.552	45.297	25.389	11.7423	16.7982	5.28451	33.9825	10.7787	6.42629	11.5265	34.2835	52.8646	17.973	33.2159	48.9098	20.8816	47.9181	41.842	16.1159	0	86.12	9.29217	0	0	203.585	401.622	28.1578	9.97635	26.6988	5.55694	6.0531	26.8917	63.6553	98.5176	20.547	27.4283	26.4191
Arg	C00062		112.685	82.2833	100.144	89.368	87.3908	39.497	255.206	52.0847	190.183	84.6184	400.454	99.7988	262.219	78.8826	95.1519	57.1628	670.954	100.628	61.8785	130.232	134.136	44.7364	97.2358	291.805	343.666	564.76	981.908	440.296	285.707	77.6014	92.2419	196.573	34.6787	89.2115	469.478	274.532	282.35	59.2927	372.848	587.666	48.3041	227.31	276.957	239.129	173.555	170.249	162.24
Argininosuccinate	C03406		42.4859	0	0	0	0	0	0	0	0	0	0	0	0	0	0	0	0	0	0	20.9179	75.3921	0	22.3623	0	0	0	0	0	21.2267	0	0	0	0	0	0	25.1316	0	0	0	44.9252	0	0	12.2069	20.8802	1.79701	8.98504	2.49917
Asn	C00152		17.3177	15.0593	28.5452	29.0369	296.151	19.1835	0	0	164.729	31.9801	23.0328	16.5484	1085.61	35.9109	0	44.1113	28.242	80.4448	42.4466	117.253	24.2473	23.0118	23.7529	209.031	193.227	105.378	469.396	0	56.6402	21.2225	21.0957	33.026	26.4173	19.9392	281.036	159.769	84.6314	0	42.5986	171.37	22.2993	28.3512	112.275	121.834	87.3345	218.512	107.968
Asp	C00049		3069.17	1564.32	987.318	1283.32	2985.13	1223.1	2095.65	3053.69	723.429	2500.06	3238.04	715.489	838.462	2193.06	1287.36	686.796	4294.4	1912.25	479.947	10357	4955.06	1167.56	1937.77	1188.13	1364.08	3198.26	2967.35	1440.1	3713.59	1686	514.045	1141.52	1636.71	1327.46	1876.33	12065.1	1116.8	2075.34	3403.2	5298.3	2408.99	1250.59	3136.62	3276.45	1995.91	1179.15	1925.81
Azelate	C08261		146.288	181.012	133.184	71.2607	207.301	216.778	98.6686	69.445	410.925	95.5242	98.1881	351.846	191.963	226.156	158.415	592.099	153.598	162.178	84.5201	149.809	82.6876	379.756	207.003	149.599	122.304	90.6523	71.1276	170.949	144.081	154.378	159.203	178.61	76.4914	123.518	96.7865	94.8992	89.9319	109.377	93.6606	50.4109	143.907	72.225	141.281	72.5734	170.358	122.354	200.156
Benzylsuccinate	C09816		21.5847	0	0	0	0	0	0	0	0	0	0	0	0	0	0	0	0	0	0	0	0	0	0	0	0	0	0	48.9104	0	0	0	0	0	0	0	0	0	0	0	0	0	0	4.14676	12.6634	0	0	1.26969
beta-Ala	C00099		185.658	201.041	94.2696	135.743	268.084	153.826	372.043	128.802	120.555	383.742	96.4529	123.746	121.58	400.284	131.412	94.4922	340.762	398.493	185.34	278.536	652.378	324.762	252.489	270.593	493.149	2592.35	616.143	135.334	74.9902	627.329	168.467	125.321	91.8799	74.882	1381.92	1040.95	474.107	143.72	196.659	878.033	134.853	1192.76	560.333	624.959	265.291	270.566	197.205
Betaine	C00719		3.31604	0	0	30.185	0	0	0	0	18.3608	0	37.2506	0	4.05884	0	0	0	0	43.5475	9.25838	32.7592	35.481	26.7023	0	10.8055	2.87587	10.014	0	0	0	0	33.156	107.9	0	0	11.4162	30.7473	3.33645	4.27877	24.2051	117.032	0	29.9713	14.9068	15.1494	14.9297	31.5708	5.48066
Betaine aldehyde	C00576		0	903.974	282.262	0	0	6117.75	392.514	0	233.061	0	226.734	4555.31	1686.93	778.037	1314.92	368.588	4556.83	346.961	281.909	0	0	200.699	228.399	457.463	321.568	0	1347.33	0	0	365.3	1430.96	186.851	0	228.503	0	0	0	159.843	168.335	0	289.436	281.588	271.487	448.255	923.871	1639.54	1259.82
Butyrate	C00246		24894.1	58509.4	76749.2	30409.3	46746.1	60149.1	92651.8	92936.5	38865.3	70792.6	46876.2	63263.4	37167.8	38790.3	61423.6	22409	73674	49087.9	35893.8	17566.9	18957.2	24445.7	16396.2	38851.4	41534	42774.5	28953.5	17749.9	17931.2	55277.9	6975.86	38857	28042.6	42043.8	100257	23769.2	54098.3	76306.4	78861.5	52860.5	19020.2	63943.7	32949.2	21689.3	54665.1	20689.5	55076.9
Cadaverine	C01672		228.78	1328.69	3383.91	818.045	30.5313	1051.71	2533.6	77.1538	215.147	63.5242	44.6054	790.401	464.596	2532.71	365.294	120.528	3787.07	5493.35	3413.6	1204.49	15733.4	456.052	8137.11	4723.42	3570.75	4930.19	5138.71	4951	242.742	422.32	298.622	221.964	1160.48	26.0389	1205.19	5902.97	2253.67	8083.6	5894.07	16399.8	54.3604	5118.86	3993.18	3857.07	2199.56	3646.25	1049.19
Carbamoylaspartate	C00438		0	0	0	0	0	0	0	0	0	0	0	0	0	0	0	0	0	0	0	123.447	0	0	0	0	0	0	0	0	0	0	0	0	0	0	87.7098	0	0	0	0	0	0	0	12.421	35.6277	0	0	0
Carnitine	C00318		46.1614	3.69168	16.2319	18.587	8.41713	8.58669	22.5737	28.9339	29.5995	10.6832	9.40174	7.85092	10.5893	9.80484	9.96044	11.4576	57.6348	44.546	20.8051	30.8732	81.1007	23.5366	12.8597	15.5489	148.208	26.584	14.7652	51.3085	5.64268	11.6789	32.9903	45.9972	15.9465	40.967	133.843	199.153	51.1044	15.7011	52.04	66.2303	9.89811	215.611	55.2371	54.7728	29.523	42.4933	18.245
Carnosine	C00386		11.3161	5.6038	20.0324	0	0	9.32021	32.9621	9.33873	0	46.2193	4.54431	0	0	0	8.15001	7.69	12.978	0	0	14.4835	27.6439	10.6283	0	0	24.1295	62.6187	5.95956	21.5257	0	7.43936	6.65382	10.4284	0	0	27.2727	148.982	25.1196	18.1378	9.13411	64.6479	5.02154	41.0018	22.7255	36.2736	12.506	16.7037	9.89147
Cholate	C00695		202.7	330.182	91.6786	2911.21	244.05	188.037	349.561	227.545	307.075	1553.35	38.869	140.977	94.8822	352.764	178.93	201.066	226.573	1221.87	446.396	592.659	2930.92	999.612	312.057	342.488	898.605	8632.11	162.658	20449.6	483.192	2644.07	638.346	544.058	318.581	261.745	5565.81	468.456	5349.07	902.192	524.521	17650.5	443.797	5307.9	2923.33	5127.1	1441.37	3583.33	449.379
Choline	C00114		90.7532	131.198	90.5725	48.7761	19.2576	25.2876	148.769	95.1427	463.2	175.449	40.5298	87.3102	1268.5	31.1587	52.0666	24.6278	182.178	310.467	152.24	143.046	90.805	20.6482	36.2228	14.4668	132.01	98.9351	84.0819	71.9519	37.1112	94.3188	18.8715	80.6646	54.7908	88.4748	110.442	456.757	746.052	180.678	1063.14	955.005	103.614	434.719	153.815	189.55	237.577	344.66	174.987
Citramalate	C02614		18.8438	22.1481	19.2421	26.9844	62.2956	45.2135	170.851	29.5296	0	56.9127	28.6574	69.1906	31.303	18.2333	13.2913	35.8688	45.8693	36.6335	23.5293	58.6417	68.9092	60.1042	39.4972	24.5972	74.293	46.8152	0	44.3382	18.1873	0	45.4646	15.8366	0	51.6596	91.1104	78.6559	140.3	24.3391	0	134.864	0	102.271	51.1718	33.4916	40.1824	42.3758	40.8491
Citrate	C00158		0	21.4792	23.7256	0	204.223	90.0938	0	40.3009	49.4024	38.1756	470.629	0	0	0	0	40.0654	24.6814	65.0857	0	171.145	100.35	0	0	0	57.559	194.731	47.0246	0	0	40.7175	0	0	317.544	0	0	1786.19	66.7409	69.724	65.9648	111.175	1685.7	0	146.401	427.024	131.744	342.285	58.9869
Citrulline	C00327		1281.08	724.265	812.259	1362.5	446.238	292.618	1231.06	1094.88	252.932	935.853	777.127	569.261	397.167	1424.68	922.339	425.994	1506.28	1229.57	618.461	4641.28	1817.66	1517.5	1163.05	93.846	550.179	251.197	242.993	529.824	289.55	496.838	188.141	1358.64	564.137	665.23	92.95	1677.31	96.9092	1405.43	1723.65	1649.77	538.361	1044.12	957.735	1121.05	904.866	448.517	850.385
Creatine	C00300		27.5218	8.46982	17.3926	12.1741	3.77386	18.4774	45.822	12.7838	14.876	12.8521	4.38842	4.41871	6.37169	7.73901	2.78274	3.60207	43.2303	18.7387	9.7532	7.133	277.673	18.9933	3.3261	9.50226	157.24	26.0229	11.8026	15.9146	8.64338	18.8634	20.9041	38.2705	14.4706	39.2295	2621.64	238.667	4787.65	18.2456	80.8845	1248.29	17.3312	3152.21	485.948	1273.34	193.878	663.677	14.5104
Creatinine	C00791		20.7732	8.25701	11.5405	0	0	33.948	278.647	24.6592	11.413	57.8841	0	0	0	0	0	0	7.77289	14.6021	13.5781	0	377.468	11.9186	0	10.6319	1558.1	23.6466	8.69526	9.00802	50.5054	98.4343	99.7691	12.0557	0	63.1508	2018.2	777.604	342.86	32.3042	219.04	850.361	6.91412	1349.12	313.962	597.08	122.62	310.469	26.7585
Crotonate	C01771		0	0	0	0	0	0	0	0	0	0	0	0	0	0	0	0	0	0	0	0	0	0	0	0	0	382.352	0	0	462.242	0	0	0	0	0	0	0	0	0	0	0	0	0	49.682	140.957	0	0	0
Cyclohexylamine	C00571		0.0957015	2.1056	3.33888	1.33378	0.56145	13.2143	4.08395	58.0946	870.835	1.43915	0	336.506	83.8646	1.78439	0	0	1.81222	0.508983	0.439121	6.74588	3.45153	2.9456	1.50469	23.7853	5.52365	0.144401	0.157461	2.11246	0	2.40737	3.34512	1.04882	4.0353	3.13713	0.966086	4.13762	4.22797	7.65062	4.57621	7.36498	11.4164	4.98647	3.5348	5.6141	57.0239	182.716	81.1217
Cystine	C00491		0	0	0	0	0	0	0	0	0	0	0	0	0	0	0	0	0	0	0	0	0	0	0	0	0	0	0	0	0	0	0	0	0	0	0	17.3582	0	0	0	14.7546	0	0	1.02107	4.20998	0.590183	2.95091	0
Cytidine	C00475		0	25.4113	0	14.1497	11.2461	0	30.3657	20.9178	0	25.931	11.7503	22.2091	56.1021	26.0283	8.71079	0	11.1747	0	0	14.9918	0	0	0	0	15.547	0	0	0	0	34.5184	0	13.4517	0	0	13.3734	0	36.8815	0	17.7702	347.772	7.45991	0	4.75257	10.0672	27.3988	68.1858	15.5292
Cytosine	C00380		0	0	0	0	0	12.5847	0	0	0	0	0	0	0	10.3895	10.7028	0	13.8016	17.0332	10.2128	12.5818	16.2466	0	0	9.06527	17.8004	117.896	17.0713	16.382	12.0292	65.4771	0	11.3961	0	0	18.3941	20.5672	0	0	15.6258	151.271	7.63615	66.777	16.7812	27.1497	14.6265	33.7175	2.79286
dAMP	C00360		0	0	0	0	0	0	0	0	0	0	0	0	0	0	0	0	0	0	0	0	0	0	0	0	0	0	51.6731	0	0	0	0	0	0	0	0	0	0	0	0	0	0	0	3.03959	12.5326	0	0	0
DCA	C04483		2925.89	4048.66	3961.33	2950.54	1810.65	5723.79	3864.73	7436.44	3963.02	3442.22	429.969	5304.96	2834.71	4123.49	2804.32	3293.57	2875.01	7682.28	3090.49	7183.66	20974.8	8903.93	3417.96	3246.61	8703.13	3285.72	2878.57	658.239	4746.82	3064.2	12985.6	3906.46	15579	13185.8	2278.74	2648.6	502.453	6434.43	2511.26	4857.11	2099.5	1667.81	5653.74	5157.87	4486.92	3362.55	3634.9
Decanoate	C01571		76.3162	3728.16	825.281	291.672	368.433	911.504	203.128	327.946	88.5676	314.496	485.013	98.9304	79.3284	2547.54	98.3351	735.616	129.97	177.463	127.215	59.1866	50.8996	91.7582	54.4971	0	45.0083	97.9038	62.9075	92.0353	409.09	669.139	31.391	2368.47	0	1142.72	188.583	0	57.7094	180.889	53.7043	75.0243	137.306	81.6015	95.4097	96.0162	637.711	923.299	665.308
Diethanolamine	C06772		122.654	0	0	203.247	0	0	34.5257	96.6256	0	0	105.447	77.6426	0	0	0	0	65.4668	538.716	0	93.8381	21.5662	18.7815	0	56.2381	0	77.187	19.8423	38.2845	48.7539	90.0782	46.2932	0	120.39	124.964	14.8224	65.4814	120.399	0	19.6524	0	0	0	75.4622	125.643	37.5216	56.526	41.5064
Dihydroorotate	C00337		0	0	0	0	0	0	0	0	0	0	0	0	0	0	0	0	0	0	0	0	0	0	0	0	0	0	0	0	0	0	0	0	0	0	337.082	0	0	0	0	0	0	111.178	19.8284	81.7544	4.44712	22.2356	0
Dodecanedioate	C02678		48.8644	16.7471	12.2613	53.1905	78.1216	46.5413	18.6781	67.4359	13.8279	31.8952	94.4234	50.7027	29.1926	65.3096	45.585	22.6125	37.6384	0	0	22.9501	0	9.6633	74.2689	11.8251	0	0	23.4166	31.8313	15.041	45.8246	12.8244	5.48874	9.17236	17.5867	8.14377	0	0	41.2782	28.1226	18.2165	51.6081	0	15.2252	20.5265	36.0584	23.9377	43.1193
Dopamine	C03758		0	0	0	0	0	0	0	0	0	0	0	0	0	0	0	0	0	0	0	0	0	0	0	0	0	0	0	0	0	0	0	0	0	0	0	0	0	0	0	17.7058	0	0	0	0	0.708232	3.54116	0
dTMP	C00364		0	0	0	0	0	0	0	0	0	0	0	0	0	0	0	0	0	0	0	0	0	0	0	0	0	58.5802	105.301	0	0	0	0	0	0	0	0	0	0	0	0	106.621	0	0	9.64005	28.4386	4.26484	21.3242	0
F6P	C00085		0	0	0	0	55.3672	0	249.689	54.0426	0	331.021	0	44.8898	0	0	0	0	428.744	0	0	0	0	0	0	0	0	0	0	0	0	86.5145	0	0	0	0	0	0	0	84.4469	209.496	0	120.298	672.776	0	0	93.4914	167.186	68.4561
Fumarate	C00122		0	0	0	0	0	0	0	0	0	0	0	0	0	0	0	0	0	0	0	530.093	0	0	0	0	0	0	0	0	0	0	0	0	0	0	0	335.008	0	0	222.766	0	0	0	50.8883	147.734	8.91065	44.5532	0
G1P	C00103		0	0	0	0	0	0	36.9702	0	0	0	0	0	0	0	0	0	0	0	0	0	0	0	0	0	0	0	0	0	0	0	0	0	0	0	0	78.351	68.8322	0	59.7626	0	94.2309	0	8.65784	24.498	7.63855	22.6928	2.17472
G6P	C00092		0	0	0	0	0	0	0	0	0	0	0	0	0	0	0	37.0907	0	0	0	0	0	0	0	0	0	55.64	0	0	0	0	0	0	0	0	0	182.352	212.089	0	0	173.207	594.681	0	26.4753	65.8662	32.1992	122.322	2.18181
GABA	C00334		51.9106	267.129	184.484	748.609	44.552	138.491	649.039	219.855	448.66	221.688	69.0167	91.1261	1524.22	60.3382	308.229	52.4937	298.451	153.467	95.5791	154.324	3433.38	111.562	136.695	238.437	370.201	5986.61	86.2528	1283.95	490.646	248.791	42.5892	106.029	67.438	157.439	5121.83	2251.93	1066.91	662.024	576.648	1805.49	104.012	11252.1	1239.78	1872.88	812.255	2219.18	316.37
gamma-Butyrobetaine	C01181		309.38	246.948	1197.85	131.827	250.713	135.789	342.37	201.937	204.274	275.214	64.7446	338.741	207.699	400.419	406.693	335.473	1238.58	449.496	275.649	996.151	1525.26	330.688	631.927	416.261	1276.47	789.753	425.055	679.678	331.395	1359.2	314.362	765.677	230.981	706.472	1783.43	3255.64	524.356	657.899	760.967	353.122	359.732	1476.83	842.056	769.723	506.006	410.108	369.921
gamma-Guanidinobutyrate	C01035		0	19.6315	0	18.1732	11.2084	0	20.1929	17.9598	0	19.4807	19.3873	9.6141	8.15712	13.0395	11.2405	10.7878	29.811	22.3701	10.2811	11.0105	19.4347	0	0	21.3647	8.16785	12.7112	10.3935	14.7277	15.8097	7.40857	0	7.03035	12.253	0	10.4623	14.2156	0	16.4038	9.05429	6.70713	8.05115	10.8231	10.0558	7.73461	11.4566	7.46797	12.2755
Gln	C00064		297.704	119.807	33.8461	68.823	72.1285	108.168	229.018	188.298	247.847	136.315	119.461	81.9862	227.706	175.275	59.278	109.32	273.419	202.98	118.333	1644.01	421.552	108.953	204.048	132.471	647.413	290.706	305.11	182.207	65.0106	196.276	95.7848	191.758	272.866	97.508	589.894	72.2706	157.548	78.9643	591.26	944.465	83.3841	163.522	325.647	380.292	194.828	192.644	149.906
Glu	C00025		16137.2	15154.2	10082.7	9483.59	14181.4	5570.3	15381.7	22457.3	5050.57	12818	22294.8	6165.57	5008.53	19733.3	20823.3	14672.8	27991.5	31021.9	14148.6	50444.3	11369.6	27817.3	25487.5	4863.24	12468.6	10440	25475.7	11252.5	10761.6	4185.81	6424.24	10003.9	8517.15	10853.5	8711.11	26699.1	4360.42	11368.4	14290.4	20768.5	20134	9864.7	17522.5	12065.3	13474.2	6463.51	14294.5
Glucosaminate	C03752		0	0	0	0	0	0	0	0	0	0	0	0	0	0	0	0	0	0	0	0	0	0	0	0	0	0	0	0	0	0	0	0	0	0	0	59.2964	0	0	0	0	0	16.2019	3.48802	14.3815	0.648077	3.24039	0
Glucosamine	C00329		41.4603	297.451	89.6397	75.7526	48.9112	120.316	176.67	72.9006	41.6767	102.187	63.1611	76.5028	42.196	62.1402	66.8553	14.4726	118.849	0	0	68.178	69.6469	54.706	53.3355	18.6776	34.3272	0	0	37.5738	0	93.4077	0	196.16	153.461	171.964	28.3877	1193.71	44.5685	61.6442	49.1664	135.167	153.885	222.118	96.7392	283.794	108.266	66.7408	88.8907
Glu-Glu	C01425		0	0	0	0	13.9567	0	0	0	0	0	0	0	0	0	16.5742	10.8886	0	0	0	26.6185	19.7017	0	17.9692	0	0	0	0	0	0	0	0	0	0	10.0739	0	30.8699	0	12.9708	34.6982	60.1698	15.3891	20.8882	5.5976	10.7234	7.82438	14.1786	2.43644
Glutarate	C00489		703.096	2004.54	2461.85	1423.06	2691.82	5875.93	1925.15	883.017	1867.58	1242.53	1888.8	416.4	285.491	1676.79	1734.12	3330.54	3123.33	1857.41	1071.79	930.109	752.522	3611.14	889.239	2915.37	2111.58	1389.65	2170.63	1634.48	944.072	4159.79	394.809	1804.02	718.964	445.534	568.963	1231.26	940.252	2239.05	1551.18	1159.35	1422.9	1774.55	1418.61	872.754	1924.25	1233.65	1972.59
Glutathione(ox)	C00127		0	0	0	0	0	0	0	0	0	0	0	0	0	0	0	0	0	4.64267	0	0	0	0	0	0	0	0	0	0	0	0	0.173402	29.1655	0	0	0	0	0	0	0	0	0	0	0.283298	1.12417	1.16662	5.83309	0
Gly	C00037		1234.82	852.097	867.209	899.094	1247.55	715.729	920.18	991.25	749.495	956.161	1068.67	788.823	723.02	1785.79	540.89	556.625	1126.57	7028.39	3451.41	14660.6	5148.62	4634.07	5910.98	380.662	2138.32	1960.14	638.357	530.031	705.28	1068.2	261.726	1478.93	769.307	628.967	1453.35	4393.94	961.448	1300.85	1725.22	13669.9	728.582	3236.86	3264.24	3637.55	1575.84	2580.26	942.587
Glycerate	C00258		0	1327.1	0	0	0	0	0	0	0	0	0	0	0	0	0	0	0	0	0	0	0	0	0	0	0	0	0	0	0	0	0	0	0	0	0	0	0	0	0	0	0	0	0	0	53.0838	265.419	78.0644
Glycerophosphate	C00093		0	0	0	0	0	0	0	0	0	0	80.5063	0	0	0	0	0	0	504.632	183.39	0	0	0	0	88.2227	106.92	138.893	127.266	0	0	0	0	0	0	0	0	133.634	131.198	122.009	318.424	234.646	606.382	109.693	83.1857	127.579	58.8664	140.077	4.73566
Gly-Gly	C02037		0	0	0	0	0	0	0	0	0	0	14.5975	0	0	14.6808	0	0	0	0	0	52.4057	29.6646	0	20.1394	0	0	18.8711	0	0	0	0	0	0	0	15.6074	14.6158	79.7434	34.436	13.59	31.2134	161.963	13.7449	35.1334	14.6986	23.0132	12.0212	32.834	1.72226
Guanidinoacetate	C00581		0	0	0	0	0	0	0	0	0	0	0	0	0	0	0	0	0	0	0	0	58.5054	0	0	0	55.5661	49.5056	0	0	0	0	0	0	0	0	55.6185	27.0502	19.8313	0	0	0	0	53.6427	15.6516	23.737	2.14571	10.7285	0
Guanidinosuccinate	C03139		14.3634	0	0	0	0	0	0	0	0	0	0	0	0	0	0	0	0	0	0	38.7457	0	0	0	19.8643	0	0	14.0099	19.7262	0	0	0	0	0	0	0	0	0	0	0	0	0	0	6.27704	11.2297	0	0	0.844907
Guanine	C00242		35.0491	159.598	106.105	77.0127	56.1865	40.8884	110.171	325.414	26.2547	33.6772	38.0341	282.591	323.351	120.12	36.537	150.092	59.4803	45.5804	22.7332	139.514	18.4504	142.167	30.6199	95.4462	45.1782	62.4255	80.4036	94.3843	41.4055	70.5783	16.9763	45.5703	24.1583	119.502	129.012	60.8353	69.8103	36.0197	62.5513	168.027	94.3223	28.8649	66.4701	41.3129	103.804	89.1502	116.504
Guanosine	C00387		15.9347	48.1097	0	0	0	0	23.5366	40.9919	0	25.127	36.0544	24.5816	69.6702	91.7662	12.8641	0	0	0	0	45.8184	0	0	0	0	15.9788	0	0	19.6389	0	0	0	23.3657	13.2414	0	13.5392	23.4578	73.2832	40.3239	24.0219	142.317	22.6949	0	12.2148	20.2513	25.5467	34.0971	22.861
Heptanoate	C17714		0	0	0	0	518.14	0	0	0	0	0	124.557	251.371	156.005	0	0	0	0	0	0	0	0	0	173.703	0	0	0	0	0	0	0	0	0	0	0	0	0	0	0	0	0	0	0	10.2178	42.1292	42.0029	116.798	61.769
Hexanoate	C01585		334.192	783.441	422.054	870.111	3198.79	384.109	605.04	605.09	308.364	353.986	613.769	1983.07	1163.81	441.562	396.148	300.889	472.1	960.715	681.753	222.314	1145.82	787.371	1018.37	259.418	255.447	1112.53	524.623	184.74	780.853	413.312	105.329	358.178	164.981	284.057	611.394	120.813	121.493	292.708	178.754	151.676	72.6162	87.2951	542.775	372	596.237	673.411	778.619
His	C00135		187.938	166.12	325.638	184.627	90.3676	60.5849	361.085	193.267	117.425	281.95	104.915	106.278	167.846	110.763	248.416	81.8222	544.041	108.12	54.778	963.525	243.829	116.627	330.818	123.099	330.679	312.624	275.588	296.531	147.27	332.417	80.5652	258.107	83.6765	149.551	540.159	548.598	266.429	175.071	271.819	430.763	172.714	393.032	289.834	225.116	216.492	125.312	196.064
Histamine	C00388		171.068	89.4379	118.37	82.8825	0	484.214	27.4333	29.9628	0	8.18282	0	37.536	24.0506	24.5175	48.5214	0	44.6325	168.242	44.5038	77.8512	39.9522	0	766.051	163.185	74.3947	89.1143	0	30.1763	137.987	13.9983	0	67.8018	21.0384	56.613	238.124	54.1369	45.9048	1573.59	580.201	2547.82	34.1248	97.3815	123.57	179.627	240.493	582.716	70.0476
Histidinol	C00860		0	0	0	0	0	0	0	0	0	0	0	0	0	0	0	0	0	0	0	0	0	0	0	0	0	0	0	0	0	0	0	0	0	0	6.18168	12.6725	0	0	0	6.17638	0	0	1.10907	3.33443	0.247055	1.23528	0
Homoserine	C00263		31.3044	75.281	42.6726	69.98	38.9891	24.18	130.155	60.1253	33.3505	52.6975	28.617	47.2854	33.6908	50.382	34.378	21.3002	53.758	111.321	60.2078	72.6597	69.8311	64.9459	74.0787	49.0643	73.5139	114.088	39.9692	27.3489	47.163	237.598	19.3436	54.941	56.807	28.9625	85.3263	152.15	104.228	27.1437	43.2599	206.567	38.6611	203.763	70.385	35.0941	67.7819	60.2629	48.7145
Homovanillate	C05582		0	0	0	0	0	0	0	0	0	0	0	0	0	0	0	0	0	158.943	106.267	257.929	0	190.41	349.684	0	348.341	0	0	0	0	0	0	0	0	0	0	832.264	1541.8	0	0	602.91	0	605.075	222.684	403.869	48.3194	167.238	0
Hydroxyproline	C01015		42.1344	13.612	6.81361	25.2209	13.9311	14.7814	46.4193	47.5185	12.6689	35.596	41.5084	36.575	28.7717	33.7451	20.343	12.3785	33.2761	830.94	434.345	454.774	248.518	27.3933	57.9226	9.86798	221.713	172.313	65.9763	21.9531	21.7276	14.4831	23.2834	32.1692	11.9389	49.9272	36.313	190.524	22.7205	36.2402	42.8581	237.233	33.2648	425.953	169.554	221.893	52.2891	89.2844	27.3702
Hypoxanthine	C00262		415.972	1012.87	864.439	690.717	345.042	370.988	879.435	1312.63	175.541	1056.94	491.156	426.797	343.428	476.199	856.051	231.183	1382.89	2834.74	1077.27	2058.07	1419.51	1088.7	500.724	32.2195	55.7459	119.077	35.0718	276.429	84.2796	693.244	43.4544	821.529	146.556	387.439	68.4236	2171.86	46.4306	1020.27	1654.77	1939.27	405.97	922.637	725.175	899.471	756.32	465.506	666.605
Ile	C00407		665.04	660.961	324.386	548.016	390.805	768.845	410.786	284.907	565.594	233.987	645.268	263.099	683.169	1922.11	170.596	321.437	253.486	4266.94	1823.14	11789.4	3577.8	3905.22	4253.73	1447.69	1756.99	1018.1	281.042	189.589	120.782	6594.1	90.2793	1398	842.96	273.593	1406.28	1204.04	241.773	250.452	1092.16	3759.66	305.769	5353.08	2237.52	2870.54	1132.69	1650.02	536.029
Imidazole-4-acetate	C02835		44.6213	16.5637	23.5747	29.7174	0	25.7472	22.6341	25.0662	0	0	41.2124	0	0	0	35.0274	0	25.3331	0	0	22.0467	21.4158	0	49.3052	21.3273	0	76.7953	0	18.962	36.4377	0	0	21.9701	16.3255	14.7925	0	0	0	21.9039	26.3352	0	18.4367	0	17.1124	22.9513	14.5856	13.3021	17.0293
Indole-3-acetate	C00954		0	141.491	0	0	0	0	380.588	0	0	44.6508	0	0	0	0	0	0	974.77	0	0	0	0	0	0	0	0	0	0	0	0	45.3524	0	0	0	95.1545	43.18	0	0	271.986	79.3245	0	48.888	1033.63	2.54	10.4727	124.633	280.688	90.6764
Inosine	C00294		88.492	199.071	0	89.4602	0	0	307.632	220.529	27.543	308.629	75.1647	72.6211	60.57	174.235	79.1466	25.7986	84.6384	74.3664	0	91.0755	0	82.2434	0	0	75.5505	48.8449	81.6296	208.087	76.2806	0	72.4092	185.121	24.6723	0	53.4594	52.9283	319.318	359.715	77.6414	318.184	147.98	30.2241	77.9227	79.82	114.743	113.864	106.678
Isethionate	C05123		0	0	0	0	0	0	60.3534	105.506	0	294.657	0	0	0	0	0	0	0	0	0	0	0	0	0	0	0	0	0	0	51.7578	868.589	0	0	0	0	0	0	1701.36	0	0	125.193	0	0	103.125	412.046	58.172	181.098	27.0892
Isopropanolamine	C05771		161.776	38.4412	29.5899	55.3022	12.3738	16.4057	31.5789	31.2792	9.64824	47.5518	12.9373	25.1195	8.13341	13.159	16.3753	7.72957	52.7085	36.6828	17.0608	23.4193	31.2596	16.4804	15.6683	38.0815	72.8463	18.6083	19.6573	246.923	9.32298	287.774	9.21858	22.5774	10.9389	38.4497	224.643	57.6652	217.216	26.8334	105.231	198.61	27.316	291.787	71.5606	83.8154	56.7141	80.6077	33.5359
Lactate	C00186		1527.65	986.157	511.83	2141.43	1379.38	537.989	28905	2279.35	13589.9	1113.66	1114.25	2989.97	1058.77	639.113	414.729	0	1387.69	18869.9	9427.16	3463.6	1669.07	1852.96	3836.8	1327.08	10511.3	4010.17	1900.21	559.754	996.937	2903.5	1558.98	607.993	1201.27	2256.13	18482.2	36996.2	11412.7	1941.98	2002.42	9632.78	0	38110.8	7553.1	9639.18	4708.25	9270.46	3563.35
Leu	C00123		904.036	1021.9	640.434	767.037	595.74	1164.46	727.344	387.263	820.016	344.831	1035.53	535.863	1554.93	2859.18	379.565	557.203	412.084	5930.15	2571.99	14937.5	4905.38	5064.11	6008.32	2782.63	2587.8	1475.11	417.885	368.279	169.359	10397.4	130.667	3244.51	1185.33	511.524	1839.68	2465.06	599.274	532.451	1853.66	7316.69	601.086	8729.54	3126.9	3641	1927.02	2731.63	865.143
Leu-Leu-Tyr	C11331		0	0	0	0	0	0	0	0	0	0	0	0	0	0	0	0	0	0	0	0	0	0	0	0	0	0	0	0	0	0	0	0	0	0	5.89698	7.59388	0	0	0	32.8439	0	8.84523	0.79358	2.26019	1.66757	6.73128	0
Lys	C00047		5631.64	5970.09	5807.42	6317.86	1942.42	1712.99	7112.15	5135.8	778.248	3840.99	3539.43	1663.69	1243.89	4234.74	3207.51	1748.38	5379.09	6134.69	2693.73	30559.4	10476	7521.62	5630.26	3426.56	5822.3	4563.29	6823	4069.81	3648.07	10175.4	1423.65	5901.76	2684.23	4386.68	5691.71	8973.92	2814.02	2977.03	3411.84	3932.57	2542.43	10464.5	6817.87	6538.6	4244.45	2514.44	3839.2
Malate	C00711		769.273	474.553	421.084	406.765	484.089	652.142	414.577	890.986	145.311	752.878	596.657	168.748	229.817	151.27	295.375	416.051	893.89	182.879	109.797	2894.45	2140.92	585.968	639.998	107.828	113.794	467.929	68.83	125.424	40.7339	296.117	36.3018	211.067	707.57	483.405	223.614	4147.6	266.65	1178.24	1780.56	1197.4	466.099	442.349	760.117	1175.8	566.28	384.919	480.204
Malonate	C00383		44.4152	47.561	0	0	0	58.9756	70.9186	80.2383	0	95.7395	97.2192	0	0	0	0	45.6255	52.8289	262.246	182.404	77.517	69.3072	0	45.6497	49.9735	65.434	88.038	60.7262	35.2096	0	314.511	0	29.5545	48.94	48.869	271.64	1701.34	296.705	79.3358	49.9237	155.627	0	225.946	191.212	400.873	60.0726	76.1337	34.9131
Mannosamine	C03570		0	0	0	0	0	0	0	0	0	0	0	0	0	0	0	0	0	0	0	0	0	0	17.8938	0	0	51.2515	0	0	0	0	0	0	0	0	26.8997	0	0	0	0	0	0	0	5.64971	13.9818	0	0	0
Met	C00073		444.999	187.17	179.345	161.586	64.0898	105.22	260.708	160.438	239.508	92.3448	294.462	170.72	320.505	424.459	158.132	99.0447	181.155	970.523	449.026	4995.1	1169.21	928.423	1488.93	132.615	195.293	375.504	89.1868	51.0424	75.1004	238.246	33.8243	243.271	259.676	230.806	406.255	987.071	129.46	258.902	797.816	1628.96	157.866	1352.19	760.092	1180.23	330.665	379.035	208.464
Methionine sulfoxide	C02989		104.997	117.789	145.782	239.327	193.575	217.027	77.5527	116.141	93.8651	122.87	201.937	111.858	145.314	265.108	92.7749	144.222	114.979	550.425	236.779	1271.12	452.496	385.279	324.133	72.375	73.2186	193.621	105.297	144.177	60.0116	107.505	37.5754	318.261	133.321	110.759	204.761	395.577	35.4701	66.6403	134.867	295.607	122.436	211.587	273.371	301.896	156.044	68.1974	147.36
Mucate	C00879		0	0	0	0	0	0	0	0	0	0	0	0	0	0	0	0	0	0	0	0	0	0	0	0	0	0	0	0	0	0	0	0	0	0	0	359.603	0	0	0	0	0	0	21.1531	87.2166	0	0	0
N,N-Dimethylglycine	C01026		19.5759	15.1448	23.1249	0	36.0189	13.2349	18.9442	22.1052	0	0	34.7263	0	0	0	12.2234	0	0	0	0	0	16.6737	0	15.1804	24.1075	29.2483	0	0	14.2735	0	16.9952	0	18.2993	0	18.566	14.4288	0	0	14.5581	15.9903	0	11.9668	0	7.85224	10.2836	10.8759	11.2945	11.4764
N1,N12-Diacetylspermine	C03413		0	15.7726	26.1519	0	0	0	66.8741	32.7856	0	42.5881	0	0	0	0	4.41728	0	32.7827	0	0	38.6487	81.5547	0	0	0	8.83407	55.727	11.4583	15.5645	0	48.3602	0	173.211	4.16188	0	45.6047	70.4643	39.0335	36.711	39.1811	84.533	0	65.107	21.5817	27.7854	26.9055	39.747	13.0219
N1,N8-Diacetylspermidine	-		13.4031	63.9494	5.03984	20.3583	18.6478	5.07315	68.4281	50.2672	0	22.9042	4.34511	6.86754	5.08179	9.50345	4.26005	0	19.977	9.13584	4.50957	62.2189	43.3034	0	4.31603	4.57797	19.6975	68.8578	36.7083	77.9911	0	50.1755	0	233.661	3.78509	59.6537	27.8992	39.3859	22.9748	9.08867	33.8827	68.6806	16.5922	61.0647	25.587	25.4418	33.6515	48.1168	18.7121
N1-Acetylspermidine	C00612		59.3417	265.663	122.516	130.365	14.1165	16.7623	650.703	522.949	4.15779	216.698	46.5944	137.563	97.1113	93.3509	170.806	11.0068	415.268	64.1169	41.2227	369.576	618.623	19.4262	53.6777	56.6441	196.854	435.742	183.502	219.77	12.0281	751.363	4.56334	1089.26	17.2744	111.205	466.324	565.315	328.497	222.672	368.925	537.842	66.9614	541.852	217.366	207.3	264.919	279.143	174.998
N1-Acetylspermine	C02567		0	0	14.4193	0	0	0	8.75706	0	0	0	0	0	0	0	0	0	0	0	0	0	27.2617	0	0	0	0	0	0	0	0	0	0	5.41901	0	0	0	11.0847	0	6.444	0	0	0	11.9147	2.25567	6.98021	1.87816	4.12949	1.36331
N6,N6,N6-Trimethyllysine	C03793		11.6974	26.5426	13.9924	0	0	8.50012	23.1739	11.8571	0	21.6866	0	8.15168	44.3649	0	8.47592	0	0	215.81	70.0754	6541.73	248.903	12.8187	13.9026	18.8105	21.6099	252.087	26.8123	37.1682	12.0487	12.1147	0	10.8964	13.5391	20.4335	440.858	223.314	440.237	623.64	15.2738	1706.04	0	67.3671	505.17	1562.74	105.442	355.399	10.4966
N8-Acetylspermidine	C01029		9.96783	17.1319	12.0116	9.89448	0	0	47.1264	65.6683	0	10.6603	10.9522	14.753	10.9209	11.5278	21.4192	0	26.834	13.7502	8.36499	64.0524	42.7487	0	11.1509	0	19.3996	33.5796	25.5707	45.1757	0	54.7205	0	103.949	0	29.4196	24.1231	48.2439	14.697	19.7892	30.9772	44.8168	0	41.5834	21.225	19.4911	23.3662	25.0465	15.8158
N-Acetylaspartate	C01042		49.714	1213.17	283.746	948.283	754.047	399.17	441.763	724.882	235.898	607.137	535.833	483.307	341.232	197.627	518.033	961.853	1037.71	468.867	170.997	324.776	0	415.021	305.517	323.753	1943.66	3533.08	2647.64	669.694	528.741	299.066	378.617	155.063	256.189	81.3285	895.33	522.291	78.6399	477.621	318.423	935.094	1259.72	187.811	779.785	987.827	546.16	343.113	572.553
N-Acetylglucosamine	C00140		1783.87	696.516	932.114	420.404	345.223	0	522.693	0	0	0	173.527	0	0	543.662	582.311	173.624	747.287	116.193	0	5364.15	4409.71	239.107	1561.29	146.585	226.62	0	83.5192	213.619	145.853	0	0	633.869	1457.54	1500.13	1557.01	5945.16	1094.11	0	2481.17	0	0	4548.02	1346.28	1971.85	630.324	1017.78	407.131
N-Acetylglucosylamine	C01239		240.364	0	51.7508	0	0	0	0	0	55.866	57.7172	0	0	0	0	0	0	0	0	0	0	58.4584	0	60.9583	0	0	0	0	0	0	0	0	55.5451	63.7369	82.1529	0	0	0	46.9183	77.5201	0	40.9008	0	21.1636	59.8404	21.2843	29.9897	23.8646
N-Acetylglutamate	C00624		363.633	618.588	279.008	424.98	554.177	311.47	485.75	719.937	287.394	429.098	1268.38	643.17	392.61	796.668	742.739	1455.24	688.322	342.754	220.717	335.501	74.4293	368.505	519.884	121.322	529.956	632.286	866.716	298.095	247.376	145.044	293.54	488.382	245.854	208.268	232.414	397.015	51.9938	290.218	327.309	297.984	739.835	160.104	346.832	205.358	520.021	321.236	615.362
N-Acetylhistidine	C02997		0	9.79599	11.7224	0	0	0	26.4112	16.1247	0	10.8989	0	0	0	16.089	14.3507	10.5447	21.6656	15.0813	0	13.6765	56.5712	0	11.5265	0	20.13	12.6168	10.7892	11.9172	0	12.0411	0	0	0	0	19.7185	11.2605	8.62891	10.5181	9.18535	9.24005	7.22799	18.265	11.2892	13.6793	8.16323	7.90667	8.09431
N-Acetylneuraminate	C00270		119.537	126.312	193.16	59.5974	43.466	0	0	134.599	0	182.026	0	59.5211	0	67.4675	113.533	0	125.244	0	73.0695	2014.58	687.598	191.865	293.921	55.4712	135.421	227.759	127.182	0	0	146.504	0	163.438	226.339	132.052	266.437	2603.32	472.728	233.31	547.994	1312.95	301.774	2968.7	427.581	738.55	285.52	619.417	72.0272
N-Acetylornithine	C00437		30.5474	82.3156	64.6715	70.0205	16.8967	37.201	88.8395	51.2578	24.1114	39.7165	27.168	52.8975	44.5102	49.0174	101.624	61.054	37.2577	49.0276	35.1995	174.109	52.097	25.1999	137.776	21.1352	202.54	409.493	317.064	129.992	101.321	129.601	29.0158	132.179	47.5542	183.391	95.7599	218.326	42.8429	49.7359	89.1462	116.864	52.6672	79.7954	121.85	112.132	69.1797	39.4266	51.7122
N-Acetylputrescine	C02714		11.9499	8.04669	14.4014	33.0326	15.3683	17.017	1268.77	648.678	6.10671	128.141	11.6013	8.01718	5.24473	6.67773	8.05855	2.10864	130.791	82.9929	49.4507	150.333	731.347	18.0182	25.9711	119.848	135.694	2859.04	14.331	4427.28	18.9367	306.538	4.67798	33.3891	35.9675	17.9038	716.37	280.46	514.484	709.21	1105.1	572.567	15.6311	1522.94	597.717	1203.1	265.252	446.081	136.706
N-Acetylvaline	-		0	0	0	0	0	0	0	0	0	0	0	0	0	0	0	0	0	0	0	0	0	0	0	37.0992	27.3141	0	0	0	0	152.716	0	58.9893	0	0	77.6925	0	33.6027	0	0	0	0	139.748	10.3358	21.6096	14.0581	41.5284	0
N-epsilon-Acetyllysine	C02727		36.4234	17.4016	24.9038	34.447	19.4196	9.85908	28.0195	37.9121	0	20.41	37.5081	22.5276	17.488	37.504	20.7831	10.9618	40.3355	31.4895	16.1386	32.3304	36.9496	32.2927	24.6991	15.3066	30.5742	34.4339	23.8865	24.0316	19.4134	29.7585	15.7422	18.2632	19.2048	28.4752	24.8516	23.8602	9.02191	17.1318	24.2322	30.4615	18.5993	25.3302	25.3791	8.24711	23.6375	9.69396	24.4649
N-gamma-Ethylglutamine	C01047		0	0	0	0	0	0	0	0	0	0	0	0	0	0	0	0	0	0	0	0	0	0	0	0	0	11.0537	0	19.7467	0	0	18.1905	0	0	0	0	0	0	0	0	0	0	0	2.88182	6.62301	0	0	0
Nicotinamide	C00153		0	28.8656	6.19855	18.3861	10.9106	0	58.5174	6.76889	0	22.3234	10.8338	9.47256	0	5.82844	10.7357	0	22.2455	34.1694	13.0182	9.31252	8.2082	7.89506	0	27.2235	37.4496	42.5083	140.746	16.5517	31.5186	0	27.4146	38.1892	0	0	50.3107	7.21327	29.2678	8.87964	0	14.7092	17.3723	7.77495	28.4005	32.6538	11.9205	14.0116	12.4169
Nicotinate	C00253		983.036	933.273	886.583	632.892	602.525	294.997	868.793	1633.46	184.251	778.172	955.807	690.9	465.861	1049.38	1139.35	288.447	1395.91	1860.69	1141.68	1454.13	1059.57	1255.5	989.445	0	178.624	862.035	542.474	788.905	234.11	1519.97	171.367	892.869	472.969	785.703	336.801	1388.63	248.776	1521.37	1644.46	1081.8	758.665	961.685	793.869	541.41	897.604	413.568	810.802
N-Methylalanine	C02721		46.1368	81.7135	77.3058	80.8284	6.84931	91.0961	74.2237	80.0938	5.72197	16.0202	43.7357	13.9205	7.61274	65.6119	35.7727	10.7484	13.8988	21.4129	11.1625	18.3118	25.1273	15.6442	34.0598	35.2903	89.036	163.19	24.1778	40.6376	89.6694	36.2416	11.3129	150.855	28.4264	27.5996	11.6196	25.6493	3.10903	9.61813	10.0105	6.8292	82.1151	13.2899	39.1498	40.3408	42.8056	38.076	44.1936
N-Methylglutamate	C01046		0	0	82.1283	0	0	42.355	0	29.7091	0	21.9987	50.4281	0	0	27.0696	0	19.2984	44.9068	23.6885	0	19.4399	0	28.2859	17.188	0	50.2501	19.6178	15.397	20.6668	0	0	90.9962	23.6341	0	38.8581	0	20.0692	0	0	0	0	0	0	17.9764	23.4497	15.2154	22.2216	18.6996
o-Acetylcarnitine	C02571		0	0	0	0	0	0	0	0	0	0	0	0	0	0	0	0	0	0	0	0	0	0	0	0	11.2295	0	0	0	0	0	0	0	0	0	11.9729	66.2306	0	0	0	0	0	0	5.26077	16.1738	0	0	0
O-Acetylserine	C00979		0	0	0	0	0	0	0	0	0	0	0	0	0	0	0	0	0	0	0	0	0	0	0	0	0	0	0	0	0	0	0	0	0	0	0	0	80.0707	0	0	36.3323	0	0	4.71004	19.42	1.45329	7.26646	0
Octanoate	C06423		139.76	3887.16	679.169	433.047	518.146	311.176	372.807	547.88	133.561	404.435	483.939	174.222	184.943	837.082	121.659	442.18	187.904	293.877	222.804	59.5504	66.2204	68.6846	113.751	36.8672	69.5694	236.982	115.914	86.506	78.6252	0	35.9734	1220.38	0	801.63	331.626	0	75.1881	272.929	75.616	0	96.7798	59.1006	119.524	95.0826	489.83	769.645	579.946
o-Hydroxyhippurate	C07588		0	0	0	0	0	0	0	0	0	0	0	0	0	0	0	0	0	0	0	0	0	0	0	0	0	0	0	0	0	0	0	0	0	0	0	42.1766	0	0	0	0	0	0	2.48098	10.2293	0	0	0
Ornithine	C00077		223.594	597.521	657.552	469.94	57.7559	144.704	614.424	513.492	57.4339	291.819	87.3775	131.039	87.9936	297.293	970.755	143.816	264.136	656.969	330.891	5249.06	1688.82	346.852	2571.6	193.042	1580.62	810.238	800.77	156.421	290.894	1318.16	65.7919	370.057	228.789	740.701	876.023	635.812	972.065	438.681	709.56	413.322	504.743	1290.31	1026.44	1271.85	456.055	352.382	330.038
Orotate	C00295		116.964	88.8777	80.0958	128.307	0	61.9192	118.117	177.289	0	0	0	0	0	0	132.46	61.0509	103.635	0	0	598.271	235.415	98.1294	372.367	0	0	398.086	0	0	76.2228	98.1375	0	86.902	0	0	488.893	1089.08	0	139.023	230.655	244.996	94.584	684.389	204.319	301.56	101.218	141.856	62.8656
p-Aminobenzoate	C00568		0	0	0	0	0	25.405	0	21.5058	14.149	0	0	16.9632	0	0	0	0	0	0	0	0	16.4698	23.7177	0	19.1794	19.6574	0	0	0	20.6632	0	15.4237	19.1074	19.0444	15.1709	0	0	0	0	0	0	0	0	6.77124	9.59641	5.25383	8.81222	4.58958
Pantothenate	C00864		256.024	298.617	366.712	166.746	256.344	88.6173	144.918	277.621	68.9124	328.88	430.344	272.312	169.141	323.971	288.328	148.142	199.89	555.256	302.562	507.773	273.105	410.526	368.232	0	0	277.352	113.97	77.9133	70.5443	349.994	52.4442	357.848	121.014	206.007	112.515	781.961	0	482.452	323.237	703.324	84.601	204.011	244.716	225.239	266.479	142.448	240.325
p-Coumarate	C00811		0	0	0	0	0	0	0	0	0	0	0	0	0	0	0	0	0	0	0	0	0	0	0	0	0	345.08	0	0	0	0	0	0	0	0	0	0	0	0	0	0	0	0	20.2988	83.6941	0	0	0
Pentanoate	C00803		5014.51	7972.54	10842.6	11435.3	8506.74	9591.84	13572.2	11275.7	9163.8	6041.61	8174.13	10825.7	7137.42	6663.52	8034.64	3749.67	7265.63	11547.1	8054.38	5980.71	8753.75	11020	5928.11	4777.7	4492.16	9398.98	6492.52	1102.75	4906.39	3157.87	1670.11	4592.08	6411.44	8801.35	6326.94	2183.62	1730.97	8877.75	6332.24	3013.56	1470.71	1082.25	5845.92	3169.51	7359.69	3199.43	8545.15
Phe	C00079		285.008	288.201	238.376	475.833	208.602	258.936	223.261	684.34	361.521	166.954	315.922	153.109	526.462	833.228	137.561	200.955	156.671	1985.19	849.843	5904.16	1531.48	1512.94	1936.08	2117.28	1000.5	571.723	118.073	320.557	110.232	6149.8	52.8808	560.17	380.257	215.817	796.158	640.442	523.391	230.489	727.897	3401.98	233.464	829.565	1191.53	1394.44	718.375	1301.52	324.408
Phenethylamine	C05332		0	0	0	0	0	0	0	0	0	0	0	0	0	0	0	0	0	0	0	0	0	0	0	0	0	0	0	12.7161	0	0	0	0	12.8962	35.008	0	0	0	0	0	22.6546	0	0	0.748008	3.08412	2.82235	8.43098	0
Phosphorylcholine	C00588		0	0	0	0	0	0	0	0	0	0	0	0	0	0	0	0	0	0	0	0	0	0	0	0	0	0	50.2527	0	0	0	0	0	0	0	0	72.2799	33.8451	0	0	0	0	0	9.19869	21.5881	0	0	0
Phthalate	C01606		43.3502	28.8504	20.201	27.2071	35.0174	44.0762	31.1227	28.9804	83.9703	59.2514	34.6777	43.8409	36.3117	75.5896	23.9333	44.7221	211.718	26.0102	20.6117	41.4886	18.4034	45.2892	18.6625	82.0872	36.5634	62.7484	49.6605	25.1405	23.6531	41.1785	24.4155	182.443	32.5683	39.8641	16.0906	39.4725	43.0395	27.2503	26.9381	22.5486	34.4952	51.2239	36.2757	17.6865	51.5192	46.61	51.3424
p-Hydroxybenzoate	C00156		0	0	0	0	0	0	0	0	0	0	0	0	0	0	0	0	0	0	0	0	0	0	0	0	0	0	0	0	0	0	0	0	0	0	0	0	319.281	0	0	0	0	0	18.7812	77.437	0	0	0
p-Hydroxyphenylacetate	C00642		0	0	0	0	0	0	0	0	0	0	0	0	0	0	0	0	2151.54	0	0	0	0	0	0	0	0	801.65	0	0	0	560.213	0	0	0	0	0	0	0	0	1492.66	0	0	3336.51	47.1559	194.429	301.637	817.227	126.561
Pimelate	C02656		361.497	175.097	49.0281	308.643	643.875	743.501	150.362	368.427	312.536	165.101	583.02	601.45	326.797	177.824	406.127	384.708	373.609	113.513	56.7787	284.488	187.989	403.355	459.144	112.455	746.193	222.223	257.156	84.3961	43.1916	502.829	390.05	427.255	168.986	154.901	143.821	117.21	153.634	123.889	246.301	104.49	505.619	92.6346	243.358	182.669	323.88	192.376	360.683
Pipecolate	C00408		2336.44	428.907	641.667	1256.09	15.0335	1349.48	1090.14	428.205	1181.72	407.189	1584.01	118.593	85.734	38.2188	1368.57	12.0365	980.322	596.152	334.456	1011.75	792.801	2544.57	692.565	1377.68	1471.79	517.898	1045.82	1233.91	592.509	435.8	11.2743	555.586	549.806	555.478	170.879	601.852	188.191	435.662	536.605	223.955	459.232	431.345	912.973	711.062	606.775	462.097	783.668
Pro	C00148		897.728	451.906	425.835	442.689	446.205	362.203	734.516	747.128	1015.62	530.108	581.545	433.864	1199.2	894.491	433.096	373.122	673.861	5053.39	2141.42	8583.3	3027.57	3979.94	3497.51	113.77	546.769	295.942	519.785	430.897	174.522	233.037	961.896	663.522	431.184	424.041	581.826	996.697	199.634	683.826	1004.34	1173.47	858.526	720.017	1882.5	2301.87	637.494	264.316	626.066
Proline betaine	C10172		9.07651	24.2999	16.7275	13.9567	0	43.4979	42.8112	13.6681	0	15.5314	5.17977	6.61186	0	0	0	0	10.3532	131.971	61.976	23.0429	23.675	0	10.6543	103.11	22.4634	43.8603	34.5266	13.7281	0	28.3133	0	8.96324	6.84614	6.96381	75.4702	296.612	27.2432	56.2304	0	67.4646	0	0	51.6123	73.3641	14.6968	19.0247	11.8655
Propionate	C00163		29136.6	46851.6	64721.3	43644.1	42179.6	34134.3	71074.5	91282	26619.3	56182.1	52647.1	49261.5	28791.6	38228.5	42125.2	15520.3	38284.6	51067.3	33574.6	23308	17256	24991.2	16986	38906.6	33771	41902.2	27678.6	25013.7	17523.6	29512.5	4114.27	36361.7	37435.9	46702.1	53519.1	35129.9	91860.2	96871.6	46856.5	199649	14822.4	38716.3	33278.8	19643	51539	36502.8	45334.4
Putrescine(1,4-Butanediamine)	C00134		93.5936	67.1721	154.987	156.115	34.6506	51.2206	1481.04	500.388	13.872	871.062	91.6547	152.687	86.8767	191.533	100.704	13.2571	705.602	616.17	302.09	298.473	14084.4	273.906	150.624	685.421	318.49	4937.27	84.7712	5659.05	12.7566	543.271	10.0595	114.524	79.3059	138.819	2225.7	2037.68	1848.56	6144.49	2991.16	4686.55	31.2997	5710.79	1978.77	3552.97	1004.52	1828.37	280.377
Pyridoxal	C00250		34.4942	0	0	13.9652	0	23.6428	0	14.4146	11.6925	12.3781	12.6428	13.3631	0	13.1721	10.3099	0	14.3527	0	0	0	0	17.5153	0	20.0319	0	0	0	0	0	13.624	20.0934	16.5811	0	0	0	15.3096	0	0	0	0	0	0	6.32025	10.7731	6.80555	7.579	10.2605
Pyridoxamine	C00534		26.9487	14.0882	30.0923	30.1542	15.05	22.1732	17.0416	32.9416	17.1017	15.865	26.4849	16.1824	13.111	16.819	33.2156	8.86302	18.3464	15.2372	8.7441	21.748	16.3968	25.0761	30.5672	18.1285	15.0436	10.0177	0	17.2153	12.7449	41.6536	10.2034	30.4401	12.9625	25.6702	0	16.8289	0	21.2195	22.1283	14.5909	8.2681	12.5342	14.4059	9.05978	20.6799	8.57113	20.8517
Quinate	C00296		0	0	83.0625	0	0	0	0	0	0	0	0	0	0	0	0	0	0	0	0	0	0	0	0	150.444	157.179	0	0	0	0	0	0	0	0	0	0	955.403	0	1238.48	0	459.138	0	0	74.2957	232.688	71.2271	260.184	4.88603
Saccharate	C00818		0	0	0	0	0	0	0	0	0	0	0	0	0	0	0	0	0	0	0	0	0	0	0	0	0	0	0	0	0	0	0	0	0	0	0	191.253	0	0	0	0	0	0	11.2502	46.3857	0	0	0
Saccharopine	C00449		15.4496	17.0373	0	13.8512	91.8382	45.505	0	0	43.982	22.8327	0	152.93	92.7897	38.5626	24.3838	11.2287	0	0	0	0	0	0	24.0251	0	0	0	20.5339	0	0	0	113.481	0	0	21.5032	0	0	24.5112	0	0	42.796	15.7357	51.5172	11.6471	27.8503	27.4597	37.6345	33.5524
SAM+	C00019		0	9.68018	10.367	0	0	0	14.3664	14.8291	0	16.2264	0	0	0	0	0	0	25.1118	0	0	0	0	0	0	0	11.5146	0	10.1702	0	0	16.2049	0	0	0	0	11.6646	36.5578	24.7702	35.0246	23.955	34.3144	0	34.1331	5.56926	10.5914	9.36851	12.4714	5.32828
Sarcosine	C00213		21.675	23.6675	37.2462	0	0	0	27.2798	43.9666	0	53.4993	0	0	0	0	0	15.0343	28.4145	83.9531	53.4589	23.5722	43.2889	28.7699	37.828	16.5323	150.598	106.695	20.2503	15.5831	58.6829	31.6928	41.7065	52.8559	0	16.9794	45.9134	120.255	0	51.9208	38.0664	178.101	38.9271	45.9211	51.1037	41.3894	27.3429	37.3076	14.752
SDMA	-		0	0	0	0	0	7.48387	27.7443	6.2698	0	7.68172	0	0	0	0	0	0	21.7414	0	0	9.18948	49.8717	0	0	39.8412	11.5028	0	0	56.2835	46.2039	18.1297	0	0	11.7917	0	20.9435	11.1309	10.9289	30.6001	13.9595	18.4196	0	18.8176	15.0527	20.0374	7.30557	9.90543	4.17183
Sebacate	C08277		25.5346	47.1964	17.1759	10.5367	36.9916	30.9963	16.6732	0	42.9504	14.7626	22.5008	69.3757	40.0267	41.7343	41.4761	58.5232	31.633	46.2276	23.842	24.1321	8.3874	88.8464	39.302	25.174	13.1472	10.0983	24.343	19.6798	17.7301	10.8343	13.4889	23.9761	11.0537	14.2536	19.2371	9.28048	12.3142	15.2255	13.6053	0	16.238	0	24.7509	19.408	25.1096	18.3124	32.2404
Ser	C00065		451.868	972.22	428.668	706.685	674.763	577.43	742.37	535.613	480.234	617.991	656.876	465.134	525.025	856.476	330.884	420.564	510.298	427.138	243.077	3310.5	1516.84	453.085	943.027	235.711	487.012	520.627	349.508	291.384	226.831	435.091	187.396	624.892	539.326	400.333	883.308	1584.31	373.85	654.779	1255.74	1494.29	669.248	943.607	734.439	787.326	660.741	271.162	585.477
Shikimate	C00493		0	0	0	0	0	0	0	0	0	0	0	0	0	0	0	0	0	200.391	0	749.719	374.197	628.035	465.563	148.609	144.103	0	0	0	0	0	0	0	0	0	0	110.753	0	0	108.274	0	0	0	165.963	242.424	4.33098	21.6549	0
Spermidine	C00315		84.876	61.1869	94.6793	14.0473	3.31817	2.64427	155.058	192.539	1.74026	53.5639	94.5978	21.9689	17.4061	100.381	26.3409	11.5351	91.516	49.3795	25.6958	156.26	698.104	48.237	45.1493	12.1443	38.9719	42.921	44.2878	175.499	14.1706	116.895	3.10847	88.2764	2.56101	18.0205	66.8894	152.217	54.0365	192.275	52.9375	62.2947	24.5608	87.2572	100.703	162.227	63.504	57.2864	60.4352
Succinate	C00042		1909.01	682.324	666.264	495.561	1231.33	501.139	15923.1	1978.26	469.907	8046.64	2653.58	582.312	491.162	1111.26	873.217	779.617	1259.81	11590.5	5304.24	4393.33	2068.57	7946.71	5477.96	587.454	1659.7	4107.95	954.985	704.02	485.303	495.925	466.079	1125.58	916.924	1192.02	39995.7	94310.3	681.505	1262.59	1077.92	2945.19	845.131	30209.4	10743.7	23501.3	3112.65	6530.31	2332.62
Synephrine	C04548		0	0	0	0	0	0	0	0	0	0	0	0	0	0	0	0	0	0	0	0	0	0	0	0	0	34.3065	0	0	0	0	0	0	0	0	0	419.421	0	0	0	0	0	0	26.6898	101.545	0	0	0
Tartrate	C00898		0	0	0	0	0	0	0	0	0	0	0	0	0	0	0	0	0	0	0	0	0	0	0	0	0	0	0	0	0	0	0	0	0	0	0	0	83.1439	0	0	0	0	0	4.89082	20.1654	0	0	0
Taurine	C00245		0	0	0	95.4504	0	0	0	0	0	493.477	0	0	0	0	0	0	0	1097.27	163.215	0	767.46	26.3452	173.03	0	1437.62	93.4747	0	0	3186.23	1549.53	241.412	1042.44	0	0	5685.43	1247.6	2493.22	2316.28	2917.42	10746.1	0	2788.22	977.195	1541.09	877.957	2250.92	34.6428
Thiamine	C00378		52.9588	121.073	137.527	44.4782	14.1516	83.1641	49.5564	0	31.1949	26.2213	51.5824	71.9209	40.2062	49.8607	90.7286	30.8129	48.4372	69.9624	39.7099	116.777	90.8432	132.584	108.663	96.0839	61.8027	33.3843	24.9483	27.6886	33.4356	51.0746	118.691	77.9388	35.6108	65.9882	0	181.583	0	101.154	84.7351	48.3402	0	12.7269	69.9479	50.6881	54.7394	35.0914	55.522
Thiamine monophosphate	C01081		0	0	0	0	0	0	0	0	0	0	0	0	0	0	0	0	0	0	0	0	0	0	0	0	0	0	0	0	0	0	0	0	0	0	0	48.6505	0	0	0	0	0	0	2.8618	11.7995	0	0	0
Thr	C00188		773.555	375.159	466.554	442.756	645.295	429.892	479.791	274.292	495.248	501.628	530.441	323.72	536.751	727.906	155.36	176.739	619.981	653.279	457.002	8935.44	3077.11	2029.92	2400.16	300.186	625.774	486.154	505.683	195.398	193.171	596.712	121.256	750.468	587.264	393.152	2131.18	1973.15	799.132	575.195	1298.2	4607.23	298.972	2788.39	1509.27	2118.96	763.084	948.032	467.945
Threonate	C01620		1809.45	3504.3	6652.53	3771.78	3221.64	6133.02	8578.96	2698.99	5246.65	1152.93	668.662	5942.9	3554.39	3490.36	5142.47	3694.81	2592.95	3245.85	1718.79	5615.15	4582.75	2848.03	4205.75	4082.28	4441.79	2766.08	2852.28	4137.76	2245.72	2565.83	2288.18	5085.16	3916.98	6912.12	426.931	1175.77	234.295	3045.52	3285.28	770.925	1879.48	2145.52	2863.35	1518.99	3826.17	1981.88	3991.58
Thymidine	C00214		0	0	0	203.255	0	332.969	210.569	0	156.479	0	0	314.939	0	288.212	212.311	183.745	315.476	342.668	252.317	765.007	0	0	398.645	299.216	345.087	285.519	0	264.565	349.409	489.089	466.494	365.172	0	0	239.08	460.86	0	140.892	339.012	434.989	0	225.665	262.874	212.113	168.511	160.624	130.468
Thymine	C00178		1274.96	861.039	413.917	476.024	496.039	802.075	3719.69	494.796	766.324	1051.2	287.859	320.619	3106.6	590.711	298.975	208.295	774.489	1968.01	892.282	2165.02	1336.51	1677.79	1680.25	315.204	313.086	656.163	287.478	671.188	254.798	841.199	200.962	744.09	853.874	827.566	340.658	5450.6	3115.11	874.994	1060.46	3073.05	332.655	938.731	1329.42	1349.93	968.611	918.918	937.86
trans-4-Hydroxy-3-methoxycinnamate	C01494		0	0	0	0	0	0	0	0	0	0	0	0	0	0	0	0	0	0	0	668.892	274.964	0	0	0	0	0	0	0	0	0	0	0	0	0	0	206.193	0	0	0	0	182.642	0	67.6499	174.595	7.30566	36.5283	0
Trigonelline	C01004		0	0	13.1818	16.8317	0	0	19.2303	25.1	0	0	0	0	0	0	0	0	10.6342	14.9572	9.64752	14.2394	0	0	0	0	24.1635	0	0	14.9795	0	11.253	0	13.5532	0	0	0	13.4194	0	0	0	0	0	0	5.37685	7.97031	4.39137	7.63267	4.99871
Trimethylamine	C00565		0	0	305.589	0	0	92.6005	0	0	0	0	0	0	0	0	37.4448	0	0	0	0	0	0	44.4671	0	127.038	255.764	0	34.4708	0	0	0	0	0	166.542	66.7675	0	229.171	456.668	546.878	1123.81	511.087	61.6546	349.325	67.5047	129.498	130.468	262.922	25.6255
Trp	C00078		68.7323	58.5052	45.5609	56.9634	43.8526	39.2556	82.3788	71.2212	51.7668	68.8121	49.535	32.7365	77.6947	62.5115	32.7544	19.2653	91.1899	407.152	196.982	633.15	223.217	177.802	243.014	46.6897	127.331	62.2798	68.8032	40.4078	33.3897	129.965	18.6161	67.5365	44.4734	32.8103	73.435	187.699	843.73	87.6822	131.712	1068.26	47.9373	303.989	203.084	228.055	111.935	206.851	56.0433
Tryptamine	C00398		0	0	0	0	0	0	0	0	0	0	0	0	0	0	0	0	0	0	0	15.525	38.8685	0	14.2385	0	0	16.6224	0	33.1726	9.23546	0	0	0	86.4628	161.971	15.677	0	0	22.0719	0	0	5.00394	10.4188	8.43173	12.3837	11.4371	35.9751	0
Tyr	C00082		485.768	504.575	511.049	812.428	420.237	362.75	449.331	697.046	389.195	313.843	379.956	254.092	479.69	1007.51	248.259	256.331	825.558	2771.48	1272.39	7010.81	2156.12	2226.12	2686.48	3374.79	1383.22	860.37	383.028	436.632	263.513	10315.8	124.61	824.891	668.02	418.88	1004.06	927.166	703.326	559.194	1391.34	1649.98	547.451	1050.31	1651.17	1695.37	1013.51	1969.52	493.978
Tyramine	C00483		17.9826	66.6764	558.064	345.804	10.984	39.8846	400.412	39.9951	16.1945	27.5601	0	306.935	191.329	56.0029	21.4278	25.3757	11.1072	299.889	206.33	725.641	157.375	36.9912	57.1518	154.201	37.0983	34.8759	45.2728	151.557	18.7403	27.2139	322.989	43.1142	479.426	214.346	61.6949	34.8053	383.482	101.061	22.3	3136.4	19.1207	47.3464	161.534	185.967	248.323	623.244	125.631
UDP-N-acetylglucosamine	C00043		0	0	0	0	0	0	0	0	0	0	0	0	0	0	0	0	0	0	0	0	0	0	0	0	85.1044	101.681	68.2004	0	0	0	0	0	0	0	203.562	0	0	0	0	0	0	0	26.9734	56.6248	0	0	0
Uracil	C00106		751.689	1047.54	848.795	475.308	692.516	605.886	369.049	1064.24	424.337	403.88	591.421	370.941	351.882	1214.44	1000.41	284.535	646.23	4284.19	1978.34	3149.71	2196.29	2995.33	2455.43	0	152.718	1354.86	282.557	136.807	213.317	832.859	0	749.118	233.771	386.505	243.012	1073.23	0	686.138	1092.42	1008.26	351.688	493.494	1251.03	1350.61	649.026	293.242	655.476
Urate	C00366		196.704	297.467	94.1167	100.302	348.416	223.333	164.242	139.34	143.812	0	498.543	0	0	254.36	93.7524	142.75	0	105.646	98.3574	368.565	250.464	689.813	956.284	307.979	172.884	291.573	0	150.869	423.879	249.109	92.5725	0	0	0	193.522	102.907	391.81	189.691	72.3704	393.275	176.285	0	281.99	239.651	143.247	139.073	158.655
Urea	C00086		577.064	11.2545	30.0265	710.053	448.231	57.0039	988.607	504.925	165.082	34.7923	333.164	367.583	56.6521	88.0141	0	0	334.182	2186.71	529.177	603.309	621.055	422.84	833.043	405.154	548.132	627.867	450.166	236.178	217.337	545.605	804.758	605.839	443.654	602.287	65.705	845.375	348.519	318.89	406.887	405.36	0	476.485	607.199	461.112	317.383	266.417	276.861
Uridine	C00299		306.443	365.823	196.896	227.418	190.691	195.8	228.802	382.387	240.672	191.514	231.274	264.364	252.714	567.071	224.171	141.172	266.502	283.11	188.89	648.972	408.17	319.622	283.869	229.739	224.814	199.083	181.908	142.544	142.386	246.011	291.587	242.755	198.3	186.999	283.768	559.267	288.398	367.789	291.199	1012.69	177.907	486.783	293.092	136.481	295.108	179.46	263.16
Urocanate	C00785		100.454	109.371	51.3998	42.909	41.6004	108.924	61.7426	116.99	97.6289	46.4637	204.201	55.1717	41.8835	149.001	93.1348	60.3783	77.1821	0	0	345.603	193.148	131.581	70.6776	18.1245	12.6822	0	0	33.5938	12.6546	28.1896	21.0146	74.4225	73.1613	92.3575	0	37.533	0	137.453	145.765	15.2969	105.113	26.9314	57.4745	92.4052	82.2668	45.356	85.7903
Val	C00183		1102.36	1274.88	650.841	925.466	805.309	1499.85	902.206	618.273	979.66	698.367	1090.65	469.084	997.898	2959.32	346.323	609.727	650.042	6106.89	2712.66	14982.8	4770.14	5345.8	6153.48	3218.74	3991.24	2024.52	725.362	452.741	274.255	12532	180.335	3521.18	1284.74	640.418	3779.95	3567.92	1600.63	551.453	1731.51	8654.98	600.146	12022	3587.64	3549.19	2280.65	3446.62	975.309
Xanthine	C00385		944.135	898.723	791.749	373.27	540.393	515.075	464.793	1093	365.305	395.571	678.098	421.63	349.517	1256.64	929.565	232.573	784.339	4135.87	2039.3	4146.78	2606.63	3719.26	3028.37	0	0	469.709	0	0	198.142	674.47	0	893.096	261.925	412.087	272.524	848.845	0	744.735	908.457	1724.74	302.425	633.881	1318.21	1594.21	665.842	351.147	649.081
Xanthopterin	-		0	0	0	0	0	0	0	0	0	0	0	0	0	0	0	0	0	0	0	0	0	0	0	0	0	0	0	0	0	0	0	0	0	0	61.6395	0	0	0	0	0	0	0	3.62586	14.9498	0	0	0
1-Aminocyclopropane-1-carboxylate	C01234		0	0	0	0	0	0	0	11.8941	0	0	0	0	0	0	0	0	0	0	0	0	0	0	0	0	12.711	0	0	0	0	0	0	0	0	0	20.6406	23.412	0	0	0	20.4874	0	47.4796	3.33904	7.69006	3.19444	10.3288	0.699654
1-Methylhistamine	C05127		0	0	0	0	0	14.1442	0	0	0	0	0	15.7858	9.6287	0	0	0	0	27.6408	14.9101	0	0	0	8.21938	0	0	0	0	0	0	0	10.354	0	0	0	0	0	0	92.7992	16.8576	44.2042	0	0	3.59555	7.67022	7.73679	20.3054	2.32698
1-Methylnicotinamide	C02918		0	0	0	0	0	0	0	0	0	0	0	0	0	0	0	0	0	0	0	0	12.4195	0	0	0	0	0	0	0	0	0	0	0	0	0	20.667	0	0	8.75697	0	0	0	0	1.94626	5.68426	0.350279	1.75139	0
1,3-Diaminopropane	C00986		0	13.088	0	0	0	0	35.54	0	0	0	11.9537	0	0	0	0	0	0	0	0	37.75	16.0326	0	0	0	0	0	0	10.6982	0	17.7777	0	37.1247	0	19.2941	8.95313	9.46306	31.0025	8.94882	8.16823	11.8607	0	8.59046	6.69997	11.6305	6.89386	10.8339	3.56363
2,3-Pyridinedicarboxylate	C03722		0	1401.49	0	0	5842.12	0	0	0	0	0	0	0	0	0	0	1596.87	0	0	0	0	0	0	0	0	0	0	0	0	0	0	0	0	0	0	0	0	0	0	0	0	0	0	0	0	353.619	1216.53	520.028
2,4-Diaminobutyrate	C03283		0	12.0968	0	0	184.675	0	0	0	0	0	14.1342	0	0	9.24429	109.117	0	0	0	0	0	10.1393	0	0	11.892	0	0	12.558	0	0	0	0	0	0	0	0	0	0	13.4655	48.6418	0	8.79308	0	2.03467	4.55214	16.0067	42.1615	19.3686
2AB	C02356		100.26	140.715	113.243	140.484	80.6453	111.5	264.013	85.7718	74.3177	177.631	44.4489	45.9284	35.7448	226.983	41.6411	67.6298	92.8943	2746.3	1018.7	780.39	313.09	1058.48	579.432	182.846	376.771	291.931	125.297	122.209	92.7456	826.69	23.4273	204.993	182.197	129.75	1094.23	1052.01	686.675	82.078	144.589	1585.41	53.6381	2107.53	626.164	669.127	282.419	501.018	108.462
2'-Deoxycytidine	C00881		0	0	0	0	0	0	0	0	0	0	0	0	0	0	0	0	0	0	0	0	0	0	0	0	0	0	0	0	0	0	0	0	0	0	0	0	0	0	10.4085	26.0368	0	0	0	0	1.45781	5.5269	0
2'-Deoxyguanosine	C00330		0	0	0	0	0	27.3862	0	0	0	0	19.4262	0	0	29.6674	0	0	0	0	0	98.2303	0	40.6556	0	0	0	0	0	0	0	0	0	0	0	0	0	0	0	0	52.184	81.6178	0	0	8.16976	25.2084	8.41126	20.0244	4.49881
2-Deoxystreptamine	C02627		0	0	0	0	0	0	0	0	0	0	0	0	0	0	0	0	0	0	0	28.1399	0	0	0	0	0	0	0	0	0	0	0	0	0	0	0	0	0	0	0	0	0	0	1.65529	6.82492	0	0	0
2-Hydroxybutyrate	C05984		0	0	0	0	0	0	0	0	0	0	0	0	0	0	0	0	0	770.448	378.467	0	0	131.989	186.198	0	445.242	0	0	0	0	228.399	0	0	0	0	0	321.565	726.194	0	0	0	0	771.48	174.124	262.5	39.9951	159.08	0
2-Hydroxyglutarate	C02630		370.231	330.791	118.636	305.601	926.609	197.061	360.262	238.299	217.359	508.571	767.206	131.635	89.7557	548.685	166.813	278.057	475.696	2097.44	1069.74	772.228	590.729	1287.6	904.231	296.261	960.715	1304.09	256.578	259.426	214.271	605.406	179.657	104.231	179.63	195.96	460.404	1347.93	340.576	325.704	253.317	3472.77	317.824	341.295	747.771	539.871	458.287	661.39	354.78
2-Hydroxypentanoate	-		128.992	0	109.49	75.464	171.219	0	172.714	0	0	0	112.098	0	59.2334	117.055	0	0	110.633	142.832	83.0314	94.7646	0	0	0	0	0	0	0	79.4027	63.9963	0	0	0	107.534	0	0	0	0	164.158	96.3457	0	0	0	34.8835	51.6166	51.8377	64.3752	62.1705
2-Isopropylmalate	C02504		0	16.9104	0	0	20.2008	0	18.052	13.8983	0	22.5285	68.0798	0	0	0	0	0	0	0	0	0	0	0	0	0	0	0	0	13.6574	0	0	0	0	0	0	79.0422	40.1476	72.6038	14.3795	0	0	0	0	12.0853	26.0221	6.96197	14.9311	9.39233
3-(4-Hydroxyphenyl)propionate	C01744		0	118.817	0	2653.62	0	212.955	223.044	905.931	0	1439.99	0	152.932	0	0	118.253	0	1181.13	323.868	178.279	1761.78	156.739	0	1007.9	1077.65	313.603	5954.16	0	1509.83	746.989	0	0	8512.03	4667.14	2160.04	1153.72	4485.52	1276.44	3029.19	2455.7	1061.09	162.013	3011.16	1173.32	1648.99	1282.6	1986.2	412.157
3-Aminoisobutyrate	C05145		223.983	49.7986	0	0	111.123	12.7474	16.7099	0	13.2943	16.1981	0	0	0	77.128	0	0	15.9458	47.853	21.9019	12.3491	330.564	25.3498	40.1889	54.001	241.964	167.143	143.895	648.205	255.784	68.0188	0	0	9.95424	48.2723	158.235	87.8253	46.8973	0	12.526	143.607	0	171.979	147.42	163.137	30.6921	48.2073	31.584
3-Aminopropane-1,2-diol	C06057		0	0	0	0	0	0	0	0	0	0	0	0	0	0	0	0	0	0	0	0	33.2418	0	0	0	0	23.3911	0	78.482	0	42.8143	0	51.3128	0	0	54.512	50.8469	0	0	0	31.5496	0	0	14.1455	24.9586	5.02707	14.1858	0
3-Hydroxy-3-methylglutarate	C03761		0	0	0	0	0	0	0	0	0	52.3055	0	0	0	0	0	0	0	0	0	71.6627	47.631	0	0	0	0	0	0	0	0	47.1696	0	0	0	0	0	839.521	62.1588	0	0	59.5322	0	135.551	60.0573	202.291	11.7823	31.2306	3.07679
3-Hydroxyanthranilate	C00632		0	0	0	0	0	0	0	0	0	0	0	0	0	0	17.7575	0	0	0	0	0	0	0	0	0	0	0	0	0	0	0	0	0	0	0	0	0	0	0	0	6.66868	0	0	0	0	0.977045	3.74128	1.04456
3-Hydroxybutyrate	C01089		105.555	610.565	229.68	2113.05	223.733	706.667	3094.17	272.941	296.19	191.03	175.219	247.924	166.748	799.4	471.157	211.187	971.172	238.334	193.487	92.9819	616.922	126.637	214.679	806.354	446.135	3138.7	232.288	110.846	2630.01	1053.59	108.61	276.4	512.33	184.178	2039.2	318.043	1236.64	407.225	470.715	766.13	967.364	1753.46	744.437	955.904	686.889	702.779	640.376
3-Hydroxypropionate*	C01013		N.D.	0.00886335	0.00164099	N.D.	N.D.	N.D.	N.D.	N.D.	N.D.	0.00318315	N.D.	N.D.	N.D.	0.00216751	0.00379402	N.D.	N.D.	0.0221692	0.00900112	N.D.	0.00280253	0.00226436	0.00153568	N.D.	N.D.	N.D.	N.D.	N.D.	0.00271301	0.00199507	N.D.	N.D.	0.00331894	N.D.	N.D.	0.0103863	N.D.	0.00283068	0.00330001	0.0255362	0.0110888	0.0282237	0.00726746	0.00745384	0.0079952	0.00928798	0.0039298
3-Methylbutanoate	C08262		2441.01	3272.86	6968.66	3671.05	5028.59	5663.04	7799.22	5838.35	6611.1	2646.57	5685.17	7390.57	3599.95	6065.7	4288.46	4974.66	3099.31	3590.25	2855.18	3168.51	2535.56	3965.51	1718.43	4994.45	3106.82	3517.34	3460.68	4595.99	2156.87	2319.33	1009.59	1917.86	3612.55	4836.74	2616.05	840.086	559.427	4516.9	3539.89	1218.9	1513.02	1244.22	2772.46	1251.96	4292.91	1917.05	5002.6
3-Methylhistidine	C01152		13.1627	85.5722	19.2721	14.7278	0	46.5055	58.9393	158.619	0	117.591	15.0544	13.5813	11.4964	13.7117	42.3076	0	16.4665	102.204	63.2501	27.3319	159.107	83.5987	29.1218	84.5828	139.806	95.7907	54.5158	526.182	21.263	21.0042	36.5541	68.8793	8.81286	19.3052	97.0658	276.12	40.9071	21.9132	101.776	24.2192	14.7245	51.5953	108.857	125.477	37.843	40.551	36.8828
3-Phenyllactate	C05607		0	0	0	0	0	0	0	0	0	0	0	0	0	0	0	0	0	138.907	97.2737	183.801	62.0763	156.247	231.207	55.8329	225.298	126.233	0	0	0	0	0	0	0	0	0	797.534	0	0	0	0	0	846.902	122.024	193.165	33.8761	169.38	0
3-Phenylpropionate	C05629		516.462	2363.55	785.065	575.224	854.915	3861.14	3804.7	1388.4	1752.59	853.909	1123.08	3710.98	2013.06	269.756	3588.45	897.937	1415.03	3195.99	1542.84	0	687.561	453.987	0	352.773	1369.25	0	4834.2	151.665	0	367.87	204.604	92.4082	0	0	826.633	0	0	2939.63	850.392	1456.57	568.595	0	831.528	1320.58	1421.33	1269.34	1751.43
4-(beta-Acetylaminoethyl)imidazole	C05135		47.6761	34.7083	24.1338	25.5881	0	87.1399	29.4221	24.1789	0	13.0791	9.27446	0	0	0	11.7861	0	73.4829	12.4433	6.49284	24.2855	24.7503	0	93.9876	36.0116	25.6086	94.1073	0	92.3517	43.5119	22.9443	0	19.0773	22.2805	35.2407	109.859	29.9306	20.0484	382.889	224.34	311.341	20.779	34.0838	38.8862	36.5697	56.2308	99.2307	22.3806
4-Methyl-2-oxopentanoate	C00233		0	0	0	0	0	0	0	0	0	0	0	0	0	0	0	0	0	0	0	930.529	164.164	273.238	369.408	0	0	0	0	0	0	0	0	0	0	0	0	0	0	0	0	304.186	0	0	102.196	240.625	12.1674	60.8371	0
4-Methyl-5-thiazoleethanol	C04294		0	0	0	0	0	0	0	10.9562	0	0	0	0	0	0	0	0	0	0	0	0	0	0	0	0	0	0	0	0	0	0	0	0	0	0	0	0	0	0	0	0	0	0	0	0	0.43825	2.19125	0.644485
4-Pyridoxate	C00847		62.8311	71.3733	45.5987	48.4134	43.8434	50.671	63.7937	73.8921	30.6143	45.9774	56.6278	33.387	22.2592	41.7912	62.8778	41.8556	51.9623	58.8247	31.8274	58.6267	22.2305	91.8952	29.4431	50.0592	60.0445	25.4125	49.8828	76.1428	44.0705	37.4862	17.4957	47.6443	39.1944	23.186	53.5161	55.837	13.8	70.2533	32.5682	37.2502	39.1641	43.0189	47.1729	21.3567	46.1882	14.0541	49.8688
5-Aminolevulinate	C00430		0	0	0	0	0	12.3801	0	0	0	0	0	0	0	0	0	0	0	0	0	0	0	16.7065	0	12.5501	0	0	0	0	0	0	0	0	0	0	0	14.0618	0	0	0	17.0114	0	0	2.54815	5.72258	1.17566	4.12361	0.728241
5-Aminovalerate	C00431		338.931	1581.03	420.14	902.571	1705.59	477.218	3829.35	2600.18	728.03	5806.12	104.815	706.779	430.419	1221.24	292.491	1131.19	1599.13	662.005	346.555	454.485	1334.63	255.091	736.412	1629.11	9325.75	18559.6	2066.88	5892.72	4509.09	5077.86	554.997	1140.84	413.653	819.16	30338.2	11127.2	27223.7	1644	4495.22	26725	903.642	75883.8	6785.61	9681.11	5625.58	15547.6	1404.43
5-Hydroxyindoleacetate	C05635		0	271.091	0	0	116.766	171.966	0	173.607	113.492	529.15	151.176	0	0	161.878	131.92	118.119	0	1027.8	667.365	0	0	0	0	0	0	0	0	0	0	298.862	0	0	304.777	237.992	0	0	0	216.012	0	0	153.188	0	99.7154	288.607	126	134.196	114.069
5-Hydroxylysine	C16741		33.6468	42.2575	18.1214	35.2689	7.52463	36.2989	231.968	38.4482	7.00645	89.9244	19.164	52.8933	30.7114	21.1446	47.8396	7.7098	51.9833	172.282	96.9242	396.152	180.619	22.2426	9.75437	51.3426	260.788	197.475	96.3681	34.5542	11.0865	53.6861	13.2842	23.0651	10.1681	165.006	767.243	505.567	1553.24	35.0005	39.1031	234.056	32.2796	878.111	258.975	392.702	88.3496	175.952	45.4066
5-Methylthioadenosine	C00170		11.2983	14.746	9.37189	9.74706	0	0	23.8579	14.7364	0	13.5346	0	0	0	0	0	0	20.0162	0	0	0	0	0	0	0	0	0	12.4703	0	0	12.0094	0	0	0	0	12.6225	27.7835	10.3473	16.9604	21.9374	19.7885	0	21.0599	4.38364	7.88512	7.91062	9.02372	6.90049
5-Oxoproline	C01879		167.561	270.207	141.874	557.54	463.792	319.929	299.546	367.346	1084.51	269.132	484.825	397.885	304.473	1791.89	1306.69	429.997	252.818	2329.89	1046.64	613.183	1136.28	6327.62	578.319	140.182	261.289	211.668	313.27	119.658	364.91	192.257	85.6307	533.815	189.982	171.224	118.636	2148.73	166.233	195.236	246.091	541.307	728.52	209.409	948.806	1547.84	470.012	391.512	524.119
6-Aminohexanoate	C02378		0	22.4106	17.492	0	12.9696	9.93274	18.456	18.9807	0	0	0	86.3354	46.2474	13.3	0	53.5869	0	0	0	0	0	0	0	0	0	0	10.563	0	0	15.2088	12.2062	18.0324	0	0	0	0	0	15.0254	0	0	0	12.6071	1.33937	3.79204	14.4234	20.5724	17.6301
6-Hydroxynicotinate	C01020		0	0	0	40.409	0	0	0	44.4176	0	0	0	0	0	0	0	0	0	0	0	71.9511	0	0	0	0	0	37.9458	0	115.816	65.6295	162.781	0	0	0	0	0	0	0	0	0	0	0	0	17.1378	34.7711	9.90431	33.943	4.9898
7-Methylguanine	C02242		0	0	17.2576	107.508	0	0	0	168.439	0	72.7882	16.2545	0	0	0	8.03792	0	131.614	23.9283	0	148.214	127.468	122.731	116.005	126.646	105.561	100.969	43.1833	112.726	130.518	102.201	0	168.208	107.585	61.2124	59.4688	95.8705	40.376	80.7119	82.9874	59.1273	97.7917	103.923	79.6273	51.7574	55.4259	56.898	30.7
*relative amount
**Statistical significance was determined by Wilcoxon rank-sum test
[truncated: 9 more columns]
