# Supplementary material for: Urban Diets Linked to Gut Microbiome and Metabolome Alterations in Children: A Comparative Cross-Sectional Study in Thailand
Source: Front Microbiol. 2018 Jun 22;9:1345. doi: 10.3389/fmicb.2018.01345 (PMC6024022; doi:10.3389/fmicb.2018.01345)
Supplement: Supplementary file 5 [file Table_5.XLSX]

## Sheet: Sheet1
	Table S5A. Multivariate regression analysis of the city of residence and age and the BR/BK taxa ratio.
		Coeficiency	Standard Error	t	p	95% Confidence Interval
	city	0.654359	0.183721	3.56	0.001	0.282434	1.02628
	age	-0.0539293	0.123445	-0.44	0.665	-0.30383	0.195972
	cons	-0.532105	1.30253	-0.41	0.685	-3.16894	2.10474
	Table S5B. Multivariate regression analysis of the city of residence and gender and the BR/BK taxa ratio.
		Coeficiency	Standard Error	t	p	95% Confidence Interval
	city	0.68431	0.181787	3.76	0.001	0.315974	1.05265
	gender	0.0276391	0.178029	0.16	0.877	-0.333082	0.38836
	cons	-1.10488	0.195886	-5.64	0	-1.50178	-0.707979
	Table S5C. Multivariate regression analysis of the city of residence and age and fecal butyrate level.
		Coeficiency	Standard Error	t	p	95% Confidence Interval
	city	21258.8	7368.43	2.89	0.006	6342.17	36175.4
	age	-3935.03	7295.84	-0.54	0.593	-18704.7	10834.6
	cons	35137.7	7983.86	4.4	0	18975.2	51300.2
	Table S5D. Multivariate regression analysis of the city of residence and gender and fecal butyrate level.
		Coeficiency	Standard Error	t	p	95% Confidence Interval
	city	21984.8	7443.73	2.95	0.005	6928.44	37041.2
	gender	426.416	5092.63	0.08	0.934	-9874.4	10727.2
	cons	28484.3	53573.9	0.53	0.598	-79879.1	136848
	Table S5E. Multivariate regression analysis of the city of residence and age and fecal propionate level.
		Coeficiency	Standard Error	t	p	95% Confidence Interval
	city	0.0100806	0.0057904	1.74	0.09	-0.00163	0.0218
	age	0.0002232	0.0039615	0.06	0.955	-0.00779	0.00824
	cons	0.0147375	0.0416749	0.35	0.726	-0.0696	0.0990
	Table S5F Multivariate regression analysis of the city of residence and gender and fecal propionate level.
		Coeficiency	Standard Error	t	p	95% Confidence Interval
	city	0.0124802	0.0057103	2.19	0.035	0.00092	0.024
	gender	0.0056576	0.005654	1	0.323	-0.00579	0.0171
	cons	0.0120445	0.0061872	1.95	0.059	-0.00048	0.0246

## Sheet: Sheet2
---------------	------------	------------	--------	--------	--------------	---------
propionate |	Coef.	Std. Err.	t	P>|t|	[95% Conf.	Interval]
-------------+-	------------	------------	--------	--------	--------------	---------
city2 |	0.0100806	0.0057904	1.74	0.09	-0.0016316	0.0217929
age |	0.0002232	0.0039615	0.06	0.955	-0.0077898	0.0082361
_cons |	0.0147375	0.0416749	0.35	0.726	-0.0695579	0.099033
