# Supplementary material for: Urban Diets Linked to Gut Microbiome and Metabolome Alterations in Children: A Comparative Cross-Sectional Study in Thailand
Source: Front Microbiol. 2018 Jun 22;9:1345. doi: 10.3389/fmicb.2018.01345 (PMC6024022; doi:10.3389/fmicb.2018.01345)
Supplement: Supplementary file 6 [file Table_6.XLSX]

## Sheet: Supplementary Table S6
Supplementary Table S6. Kegg pathways showing statistically significant difference in relative abundance between MT1 and MT2 samples.
Kegg pathway	Relative abundance		MT1/MT2	Welch's t-test (p)
	MT1	MT2
Metabolism; Metabolism of Terpenoids and Polyketides; Carotenoid biosynthesis	1.25807e-05	2.36571e-06	5.31792	0.0345341
Human Diseases; Infectious Diseases; Staphylococcus aureus infection	0.000161167	5.66141e-05	2.84677	0.0338275
Metabolism; Biosynthesis of Other Secondary Metabolites; Flavonoid biosynthesis	2.9907e-05	1.12169e-05	2.66625	0.0442617
Organismal Systems; Digestive System; Mineral absorption	5.90057e-05	2.35243e-05	2.50828	0.0465264
Metabolism; Lipid Metabolism; Synthesis and degradation of ketone bodies	0.000372937	0.000232408	1.60466	0.0045131
Environmental Information Processing; Membrane Transport; Phosphotransferase system (PTS)	0.00558404	0.00360487	1.54903	0.0224953
Metabolism; Metabolism of Terpenoids and Polyketides; Limonene and pinene degradation	0.000670348	0.000533066	1.25753	0.0356298
Metabolism; Carbohydrate Metabolism; Butanoate metabolism	0.00631776	0.00582186	1.08518	0.0318675
Genetic Information Processing; Transcription	0.0283217	0.0267136	1.06019	0.0473462
Metabolism; Metabolism of Other Amino Acids	0.0154152	0.0157597	0.978139	0.0397816
Metabolism	0.478201	0.490279	0.975365	0.0356322
Metabolism; Metabolism of Cofactors and Vitamins; Pantothenate and CoA biosynthesis	0.00627854	0.006471	0.970259	0.0263692
Metabolism; Energy Metabolism	0.0593215	0.0615661	0.963541	0.029515
Metabolism; Biosynthesis of Other Secondary Metabolites	0.00977194	0.0102836	0.950245	0.0475586
Metabolism; Lipid Metabolism; Lipid biosynthesis proteins	0.00545099	0.00581384	0.937589	0.0426255
Metabolism; Amino Acid Metabolism; Alanine, aspartate and glutamate metabolism	0.011016	0.0117499	0.937537	0.0493154
Metabolism; Energy Metabolism; Nitrogen metabolism	0.00682198	0.00734266	0.929089	0.028992
Human Diseases; Metabolic Diseases; Type I diabetes mellitus	0.000526789	0.00057198	0.920991	0.0282914
Organismal Systems; Endocrine System	0.00301897	0.00336619	0.896849	0.0405517
Metabolism; Metabolism of Cofactors and Vitamins; Biotin metabolism	0.00142048	0.001621	0.876295	0.000641005
Cellular Processes; Transport and Catabolism; Peroxisome	0.00171944	0.00199896	0.860166	0.0275117
Metabolism; Carbohydrate Metabolism; Inositol phosphate metabolism	0.000758633	0.000909335	0.834272	0.0344401
Cellular Processes; Transport and Catabolism	0.00283314	0.00353676	0.801054	0.0290602
Organismal Systems; Endocrine System; Adipocytokine signaling pathway	0.000702084	0.000877079	0.80048	0.0378232
Environmental Information Processing; Signal Transduction; MAPK signaling pathway - yeast	0.000422012	0.00053665	0.786382	0.00264517
Human Diseases; Infectious Diseases; Pertussis	0.000190932	0.00032154	0.593804	0.00163056
